# Supplementary material for: Palaeoecology of the Hiraiso Formation (Miyagi Prefecture, Japan) and implications for the recovery following the end-Permian mass extinction
Source: PeerJ. 2022 Dec 19;10:e14357. doi: 10.7717/peerj.14357 (PMC9774009; doi:10.7717/peerj.14357)
Supplement: Supplemental Information 1 — Matrix containing the relative abundances of the different ichnofossils recorded from the bedding surfaces. [file peerj-10-14357-s001.csv]

Log height (m)	section	Lithofacies	Aulichnites pakerensis	Skolithos linearis	Arenicolites statheri	Catenichnus contentus	Diplocraterion parallelum	Rhizocrallium jenense	Rhizocrallium irregulare	Small stuffed burrows	Planolites montanus	Helminthopsis hyroglyphica	Taenidium isp.	Teichichnus rectus	Thalassinoides suevicus	Chondrites intracatus
1.00	Sectiona 1a	Hb	0	0	1	0	0	0	0	1	0	0	0	0	0	0
1.53	Sectiona 1a	Hb	0	0	8	0	0	0	0	0	0	0	0	0	0	0
4.24	Sectiona 1a	Hb	0	0	13	0	0	0	0	0	0	0	0	0	0	0
5.19	Sectiona 1a	Ha	0	0	1	0	0	0	0	0	0	0	0	0	0	0
5.66	Sectiona 1a	Ha	0	4	52	0	8	0	0	0	5	0	0	0	2	0
8.18	Sectiona 1a	Hb	0	0	48	0	0	0	0	0	0	0	0	0	0	0
9.68	Sectiona 1a	Hb	0	0	13	0	0	0	0	0	0	0	0	0	0	0
14.97	Sectiona 1a	Ha	0	0	28	0	0	0	0	0	0	0	0	0	0	0
17.92	Sectiona 1a	Hb	0	0	7	0	0	0	0	0	0	0	0	0	0	0
24.05	Section 2	Hc	0	0	28	0	0	0	1	0	0	0	0	0	0	0
24.27	Section 2	Hc	0	0	13	0	0	0	0	0	0	0	0	0	0	0
37.00	Section 3	Hd	0	0	1	0	1	0	0	0	0	0	0	0	0	0
38.92	Section 3	Hc	0	0	3	0	0	0	0	0	0	0	0	0	0	0
40.45	Section 3	Hc	0	0	3	0	0	0	0	0	0	0	0	0	0	0
41.37	Section 3	Hd	0	0	8	0	1	0	0	0	0	0	0	0	0	0
44.71	Section 3	Hd	0	0	7	0	0	0	0	0	0	0	0	0	21	0
45.37	Section 3	Hd	0	3	36	5	5	0	0	0	0	0	0	0	0	0
48.63	Section 3	Hd	0	0	2	0	6	0	0	0	0	0	0	0	0	0
60.80	Section 3	Hc	0	0	2	0	0	0	0	0	0	0	0	0	3	0
63.25	Section 3	Hc	0	0	39	0	0	0	1	0	1	0	0	0	3	0
63.73	Section 3	Hc	0	0	4	0	0	0	0	0	0	0	0	0	0	0
64.42	Section 3	Hc	0	0	18	0	0	0	0	0	0	0	0	0	0	0
70.99	Section 3	Hd	0	0	7	0	0	0	0	0	0	0	0	0	0	0
109.39	Section 4	Hd	0	0	1	0	0	0	0	0	0	0	0	0	7	0
109.39	Section 4	Hd	0	0	4	0	5	0	0	0	0	0	0	0	0	0
109.40	Section 4	Hd	1	1	7	4	9	1	0	0	0	0	0	0	0	0
109.61	Section 4	Hd	0	0	5	0	5	0	0	0	0	0	0	0	4	0
114.33	Section 4	Hd	0	0	14	1	6	3	0	0	0	0	0	0	0	0
115.43	Section 4	Hd	0	0	10	0	6	3	0	0	0	0	0	0	0	0
119.17	Section 4	Hd	4	0	32	0	4	0	4	0	0	0	0	0	0	0
140.98	Section 4	Hd	0	0	7	0	0	0	0	0	0	0	0	0	1	0
143.98	Section 4	He	0	0	0	0	0	0	0	0	17	0	0	0	0	1
145.21	Section 4	He	0	0	0	0	0	0	0	0	0	0	0	0	0	1
145.59	Section 4	He	0	0	0	0	2	0	2	0	0	0	0	0	0	1
158.62	Section 4	He	0	0	0	0	1	0	20	0	0	0	0	0	0	0
167.37	Section 4	Hd	0	0	0	0	0	0	31	0	0	0	0	0	0	0
170.23	Section 4	Hc	0	0	8	0	0	0	0	0	0	0	0	0	0	0
170.58	Section 4	Hc	0	0	0	0	0	0	4	0	0	0	0	0	5	0
171.22	Section 4	Hd	0	0	3	0	0	0	5	0	0	1	0	0	0	1
171.62	Section 4	Hd	0	0	0	0	0	0	17	0	0	0	0	0	0	0
171.80	Section 4	Hd	0	0	0	0	0	0	4	0	0	0	0	2	0	0
171.80	Section 4	Hd	0	0	0	0	0	0	28	0	0	0	0	0	0	0
204.70	Section 5	Hd	0	0	7	0	1	0	0	0	0	0	0	0	0	0
205.56	Section 5	Hd	0	0	8	0	0	0	2	0	0	0	0	0	0	1
205.56	Section 5	Hd	0	0	0	0	0	0	0	0	0	0	0	0	2	0
206.40	Section 5	Hd	0	0	20	0	6	2	0	0	0	5	0	0	0	0
206.55	Section 5	Hd	0	0	0	0	0	0	7	0	0	0	0	0	0	0
210.66	Section 5	Hd	0	0	0	0	0	0	4	0	0	0	4	0	0	0
211.13	Section 5	Hd	0	0	0	0	3	0	1	0	0	0	2	0	0	0
213.94	Section 5	Hd	1	0	0	0	0	0	2	0	0	0	0	0	2	0
219.36	Section 5	Hd	0	0	0	0	0	0	8	0	0	0	0	0	0	1
219.43	Section 5	Hd	0	0	0	0	0	0	7	0	0	0	0	0	0	0
219.78	Section 5	Hd	0	0	0	0	2	0	21	0	0	0	10	0	0	0
220.68	Section 5	Hd	0	0	3	0	0	0	0	0	1	0	2	0	0	0
233.00	Section 5	He	0	0	0	0	0	0	1	0	0	0	9	0	0	0
