# Supplementary material for: Palaeoecology of the Hiraiso Formation (Miyagi Prefecture, Japan) and implications for the recovery following the end-Permian mass extinction
Source: PeerJ. 2022 Dec 19;10:e14357. doi: 10.7717/peerj.14357 (PMC9774009; doi:10.7717/peerj.14357)
Supplement: Supplemental Information 2 — Dataset containing the burrow measurements of the different ichnofossils recorded from the bedding surfaces. [file peerj-10-14357-s002.csv]

Section	Log height (m)	Lithofacies	Ichnogenus	Diameter (mm)	Diameter (natural log transformed)	Arm distance (mm)
Hiraiso Coastline 1a	1	Hb	Arenicolites statheri	3	1.1	-
Hiraiso Coastline 1a	1.53	Hb	Arenicolites statheri	8	2.1	47
Hiraiso Coastline 1a	1.53	Hb	Arenicolites statheri	4	1.4	30
Hiraiso Coastline 1a	1.53	Hb	Arenicolites statheri	4	1.4	28
Hiraiso Coastline 1a	1.53	Hb	Arenicolites statheri	5	1.6	23
Hiraiso Coastline 1a	1.53	Hb	Arenicolites statheri	4	1.4	18
Hiraiso Coastline 1a	1.53	Hb	Arenicolites statheri	2	0.7	11
Hiraiso Coastline 1a	1.53	Hb	Arenicolites statheri	2	0.7	10
Hiraiso Coastline 1a	1.53	Hb	Arenicolites statheri	4	1.4	10
Hiraiso Coastline 1a	4.24	Hb	Arenicolites statheri	6	1.8	-
Hiraiso Coastline 1a	4.24	Hb	Arenicolites statheri	3	1.1	30
Hiraiso Coastline 1a	4.24	Hb	Arenicolites statheri	3	1.1	30
Hiraiso Coastline 1a	4.24	Hb	Arenicolites statheri	3	1.1	26
Hiraiso Coastline 1a	4.24	Hb	Arenicolites statheri	4	1.4	24
Hiraiso Coastline 1a	4.24	Hb	Arenicolites statheri	2	0.7	17
Hiraiso Coastline 1a	4.24	Hb	Arenicolites statheri	1	0	15
Hiraiso Coastline 1a	4.24	Hb	Arenicolites statheri	1	0	15
Hiraiso Coastline 1a	4.24	Hb	Arenicolites statheri	3	1.1	14
Hiraiso Coastline 1a	4.24	Hb	Arenicolites statheri	2	0.7	13
Hiraiso Coastline 1a	4.24	Hb	Arenicolites statheri	2	0.7	13
Hiraiso Coastline 1a	4.24	Hb	Arenicolites statheri	3	1.1	10
Hiraiso Coastline 1a	4.24	Hb	Arenicolites statheri	3	1.1	7
Hiraiso Coastline 1a	5.19	Ha	Arenicolites statheri	5	1.6	10
Hiraiso Coastline 1a	5.66	Ha	Arenicolites statheri	3	1.1	35
Hiraiso Coastline 1a	5.66	Ha	Arenicolites statheri	5	1.6	33
Hiraiso Coastline 1a	5.66	Ha	Arenicolites statheri	4	1.4	32
Hiraiso Coastline 1a	5.66	Ha	Arenicolites statheri	5	1.6	30
Hiraiso Coastline 1a	5.66	Ha	Arenicolites statheri	2	0.7	29
Hiraiso Coastline 1a	5.66	Ha	Arenicolites statheri	4	1.4	27
Hiraiso Coastline 1a	5.66	Ha	Arenicolites statheri	5	1.6	27
Hiraiso Coastline 1a	5.66	Ha	Arenicolites statheri	3	1.1	22
Hiraiso Coastline 1a	5.66	Ha	Arenicolites statheri	5	1.6	20
Hiraiso Coastline 1a	5.66	Ha	Arenicolites statheri	5	1.6	19
Hiraiso Coastline 1a	5.66	Ha	Arenicolites statheri	2	0.7	15
Hiraiso Coastline 1a	5.66	Ha	Arenicolites statheri	2	0.7	15
Hiraiso Coastline 1a	5.66	Ha	Arenicolites statheri	2	0.7	14
Hiraiso Coastline 1a	5.66	Ha	Arenicolites statheri	3	1.1	13
Hiraiso Coastline 1a	5.66	Ha	Arenicolites statheri	3	1.1	13
Hiraiso Coastline 1a	5.66	Ha	Arenicolites statheri	5	1.6	13
Hiraiso Coastline 1a	5.66	Ha	Arenicolites statheri	2	0.7	12
Hiraiso Coastline 1a	5.66	Ha	Arenicolites statheri	2	0.7	12
Hiraiso Coastline 1a	5.66	Ha	Arenicolites statheri	3	1.1	12
Hiraiso Coastline 1a	5.66	Ha	Arenicolites statheri	2	0.7	11
Hiraiso Coastline 1a	5.66	Ha	Arenicolites statheri	2	0.7	11
Hiraiso Coastline 1a	5.66	Ha	Arenicolites statheri	2	0.7	11
Hiraiso Coastline 1a	5.66	Ha	Arenicolites statheri	2	0.7	11
Hiraiso Coastline 1a	5.66	Ha	Arenicolites statheri	3	1.1	11
Hiraiso Coastline 1a	5.66	Ha	Arenicolites statheri	4	1.4	11
Hiraiso Coastline 1a	5.66	Ha	Arenicolites statheri	4	1.4	11
Hiraiso Coastline 1a	5.66	Ha	Arenicolites statheri	2	0.7	10
Hiraiso Coastline 1a	5.66	Ha	Arenicolites statheri	2	0.7	10
Hiraiso Coastline 1a	5.66	Ha	Arenicolites statheri	2	0.7	10
Hiraiso Coastline 1a	5.66	Ha	Arenicolites statheri	4	1.4	10
Hiraiso Coastline 1a	5.66	Ha	Arenicolites statheri	4	1.4	10
Hiraiso Coastline 1a	5.66	Ha	Arenicolites statheri	1	0	9
Hiraiso Coastline 1a	5.66	Ha	Arenicolites statheri	2	0.7	9
Hiraiso Coastline 1a	5.66	Ha	Arenicolites statheri	2	0.7	9
Hiraiso Coastline 1a	5.66	Ha	Arenicolites statheri	2	0.7	9
Hiraiso Coastline 1a	5.66	Ha	Arenicolites statheri	3	1.1	9
Hiraiso Coastline 1a	5.66	Ha	Arenicolites statheri	1	0	8
Hiraiso Coastline 1a	5.66	Ha	Arenicolites statheri	2	0.7	8
Hiraiso Coastline 1a	5.66	Ha	Arenicolites statheri	3	1.1	8
Hiraiso Coastline 1a	5.66	Ha	Arenicolites statheri	1	0	7
Hiraiso Coastline 1a	5.66	Ha	Arenicolites statheri	1	0	7
Hiraiso Coastline 1a	5.66	Ha	Arenicolites statheri	2	0.7	7
Hiraiso Coastline 1a	5.66	Ha	Arenicolites statheri	2	0.7	7
Hiraiso Coastline 1a	5.66	Ha	Arenicolites statheri	2	0.7	7
Hiraiso Coastline 1a	5.66	Ha	Arenicolites statheri	3	1.1	7
Hiraiso Coastline 1a	5.66	Ha	Arenicolites statheri	1	0	6
Hiraiso Coastline 1a	5.66	Ha	Arenicolites statheri	2	0.7	6
Hiraiso Coastline 1a	5.66	Ha	Arenicolites statheri	1	0	5
Hiraiso Coastline 1a	5.66	Ha	Arenicolites statheri	2	0.7	5
Hiraiso Coastline 1a	5.66	Ha	Arenicolites statheri	2	0.7	5
Hiraiso Coastline 1a	5.66	Ha	Arenicolites statheri	2	0.7	5
Hiraiso Coastline 1a	5.66	Ha	Arenicolites statheri	1	0	4
Hiraiso Coastline 1a	8.18	Hb	Arenicolites statheri	3	1.1	25
Hiraiso Coastline 1a	8.18	Hb	Arenicolites statheri	2	0.7	20
Hiraiso Coastline 1a	8.18	Hb	Arenicolites statheri	2	0.7	19
Hiraiso Coastline 1a	8.18	Hb	Arenicolites statheri	2	0.7	19
Hiraiso Coastline 1a	8.18	Hb	Arenicolites statheri	2	0.7	19
Hiraiso Coastline 1a	8.18	Hb	Arenicolites statheri	2	0.7	19
Hiraiso Coastline 1a	8.18	Hb	Arenicolites statheri	3	1.1	18
Hiraiso Coastline 1a	8.18	Hb	Arenicolites statheri	2	0.7	18
Hiraiso Coastline 1a	8.18	Hb	Arenicolites statheri	2	0.7	17
Hiraiso Coastline 1a	8.18	Hb	Arenicolites statheri	3	1.1	16
Hiraiso Coastline 1a	8.18	Hb	Arenicolites statheri	3	1.1	16
Hiraiso Coastline 1a	8.18	Hb	Arenicolites statheri	1	0	16
Hiraiso Coastline 1a	8.18	Hb	Arenicolites statheri	2	0.7	16
Hiraiso Coastline 1a	8.18	Hb	Arenicolites statheri	2	0.7	16
Hiraiso Coastline 1a	8.18	Hb	Arenicolites statheri	3	1.1	15
Hiraiso Coastline 1a	8.18	Hb	Arenicolites statheri	2	0.7	15
Hiraiso Coastline 1a	8.18	Hb	Arenicolites statheri	2	0.7	15
Hiraiso Coastline 1a	8.18	Hb	Arenicolites statheri	2	0.7	15
Hiraiso Coastline 1a	8.18	Hb	Arenicolites statheri	2	0.7	15
Hiraiso Coastline 1a	8.18	Hb	Arenicolites statheri	3	1.1	14
Hiraiso Coastline 1a	8.18	Hb	Arenicolites statheri	1	0	14
Hiraiso Coastline 1a	8.18	Hb	Arenicolites statheri	1	0	14
Hiraiso Coastline 1a	8.18	Hb	Arenicolites statheri	1	0	14
Hiraiso Coastline 1a	8.18	Hb	Arenicolites statheri	1	0	14
Hiraiso Coastline 1a	8.18	Hb	Arenicolites statheri	2	0.7	14
Hiraiso Coastline 1a	8.18	Hb	Arenicolites statheri	2	0.7	14
Hiraiso Coastline 1a	8.18	Hb	Arenicolites statheri	3	1.1	13
Hiraiso Coastline 1a	8.18	Hb	Arenicolites statheri	1	0	13
Hiraiso Coastline 1a	8.18	Hb	Arenicolites statheri	2	0.7	13
Hiraiso Coastline 1a	8.18	Hb	Arenicolites statheri	2	0.7	11
Hiraiso Coastline 1a	8.18	Hb	Arenicolites statheri	3	1.1	11
Hiraiso Coastline 1a	8.18	Hb	Arenicolites statheri	2	0.7	11
Hiraiso Coastline 1a	8.18	Hb	Arenicolites statheri	2	0.7	11
Hiraiso Coastline 1a	8.18	Hb	Arenicolites statheri	2	0.7	11
Hiraiso Coastline 1a	8.18	Hb	Arenicolites statheri	2	0.7	11
Hiraiso Coastline 1a	8.18	Hb	Arenicolites statheri	3	1.1	10
Hiraiso Coastline 1a	8.18	Hb	Arenicolites statheri	1	0	10
Hiraiso Coastline 1a	8.18	Hb	Arenicolites statheri	2	0.7	10
Hiraiso Coastline 1a	8.18	Hb	Arenicolites statheri	2	0.7	10
Hiraiso Coastline 1a	8.18	Hb	Arenicolites statheri	1	0	9
Hiraiso Coastline 1a	8.18	Hb	Arenicolites statheri	2	0.7	9
Hiraiso Coastline 1a	8.18	Hb	Arenicolites statheri	2	0.7	9
Hiraiso Coastline 1a	8.18	Hb	Arenicolites statheri	2	0.7	7
Hiraiso Coastline 1a	8.18	Hb	Arenicolites statheri	1	0	7
Hiraiso Coastline 1a	8.18	Hb	Arenicolites statheri	2	0.7	7
Hiraiso Coastline 1a	8.18	Hb	Arenicolites statheri	2	0.7	6
Hiraiso Coastline 1a	8.18	Hb	Arenicolites statheri	1	0	6
Hiraiso Coastline 1a	8.18	Hb	Arenicolites statheri	1	0	6
Hiraiso Coastline 1a	9.68	Hb	Arenicolites statheri	5	1.6	50
Hiraiso Coastline 1a	9.68	Hb	Arenicolites statheri	6	1.8	47
Hiraiso Coastline 1a	9.68	Hb	Arenicolites statheri	4	1.4	41
Hiraiso Coastline 1a	9.68	Hb	Arenicolites statheri	5	1.6	33
Hiraiso Coastline 1a	9.68	Hb	Arenicolites statheri	7	1.9	33
Hiraiso Coastline 1a	9.68	Hb	Arenicolites statheri	3	1.1	28
Hiraiso Coastline 1a	9.68	Hb	Arenicolites statheri	6	1.8	26
Hiraiso Coastline 1a	9.68	Hb	Arenicolites statheri	9	2.2	25
Hiraiso Coastline 1a	9.68	Hb	Arenicolites statheri	4	1.4	21
Hiraiso Coastline 1a	9.68	Hb	Arenicolites statheri	6	1.8	20
Hiraiso Coastline 1a	9.68	Hb	Arenicolites statheri	3	1.1	14
Hiraiso Coastline 1a	9.68	Hb	Arenicolites statheri	2	0.7	11
Hiraiso Coastline 1a	9.68	Hb	Arenicolites statheri	3	1.1	10
Hiraiso Coastline 1a	14.97	Ha	Arenicolites statheri	7	1.9	57
Hiraiso Coastline 1a	14.97	Ha	Arenicolites statheri	4	1.4	56
Hiraiso Coastline 1a	14.97	Ha	Arenicolites statheri	4	1.4	53
Hiraiso Coastline 1a	14.97	Ha	Arenicolites statheri	3	1.1	50
Hiraiso Coastline 1a	14.97	Ha	Arenicolites statheri	4	1.4	49
Hiraiso Coastline 1a	14.97	Ha	Arenicolites statheri	7	1.9	49
Hiraiso Coastline 1a	14.97	Ha	Arenicolites statheri	2	0.7	47
Hiraiso Coastline 1a	14.97	Ha	Arenicolites statheri	4	1.4	46
Hiraiso Coastline 1a	14.97	Ha	Arenicolites statheri	6	1.8	43
Hiraiso Coastline 1a	14.97	Ha	Arenicolites statheri	3	1.1	42
Hiraiso Coastline 1a	14.97	Ha	Arenicolites statheri	6	1.8	42
Hiraiso Coastline 1a	14.97	Ha	Arenicolites statheri	3	1.1	41
Hiraiso Coastline 1a	14.97	Ha	Arenicolites statheri	5	1.6	41
Hiraiso Coastline 1a	14.97	Ha	Arenicolites statheri	5	1.6	40
Hiraiso Coastline 1a	14.97	Ha	Arenicolites statheri	5	1.6	39
Hiraiso Coastline 1a	14.97	Ha	Arenicolites statheri	4	1.4	38
Hiraiso Coastline 1a	14.97	Ha	Arenicolites statheri	4	1.4	37
Hiraiso Coastline 1a	14.97	Ha	Arenicolites statheri	4	1.4	36
Hiraiso Coastline 1a	14.97	Ha	Arenicolites statheri	5	1.6	36
Hiraiso Coastline 1a	14.97	Ha	Arenicolites statheri	5	1.6	36
Hiraiso Coastline 1a	14.97	Ha	Arenicolites statheri	5	1.6	31
Hiraiso Coastline 1a	14.97	Ha	Arenicolites statheri	4	1.4	29
Hiraiso Coastline 1a	14.97	Ha	Arenicolites statheri	5	1.6	29
Hiraiso Coastline 1a	14.97	Ha	Arenicolites statheri	5	1.6	24
Hiraiso Coastline 1a	14.97	Ha	Arenicolites statheri	5	1.6	23
Hiraiso Coastline 1a	14.97	Ha	Arenicolites statheri	3	1.1	22
Hiraiso Coastline 1a	14.97	Ha	Arenicolites statheri	2	0.7	21
Hiraiso Coastline 1a	14.97	Ha	Arenicolites statheri	3	1.1	20
Hiraiso Coastline 1a	17.92	Hb	Arenicolites statheri	3	1.1	13
Hiraiso Coastline 1a	17.92	Hb	Arenicolites statheri	1	0	11
Hiraiso Coastline 1a	17.92	Hb	Arenicolites statheri	1	0	11
Hiraiso Coastline 1a	17.92	Hb	Arenicolites statheri	2	0.7	11
Hiraiso Coastline 1a	17.92	Hb	Arenicolites statheri	1	0	10
Hiraiso Coastline 1a	17.92	Hb	Arenicolites statheri	2	0.7	10
Hiraiso Coastline 1a	17.92	Hb	Arenicolites statheri	1	0	8
Hiraiso Coastline 2	24.05	Hc	Arenicolites statheri	4	1.4	58
Hiraiso Coastline 2	24.05	Hc	Arenicolites statheri	6	1.8	50
Hiraiso Coastline 2	24.05	Hc	Arenicolites statheri	3	1.1	43
Hiraiso Coastline 2	24.05	Hc	Arenicolites statheri	3	1.1	43
Hiraiso Coastline 2	24.05	Hc	Arenicolites statheri	5	1.6	40
Hiraiso Coastline 2	24.05	Hc	Arenicolites statheri	3	1.1	39
Hiraiso Coastline 2	24.05	Hc	Arenicolites statheri	3	1.1	33
Hiraiso Coastline 2	24.05	Hc	Arenicolites statheri	3	1.1	30
Hiraiso Coastline 2	24.05	Hc	Arenicolites statheri	3	1.1	30
Hiraiso Coastline 2	24.05	Hc	Arenicolites statheri	4	1.4	28
Hiraiso Coastline 2	24.05	Hc	Arenicolites statheri	3	1.1	24
Hiraiso Coastline 2	24.05	Hc	Arenicolites statheri	4	1.4	24
Hiraiso Coastline 2	24.05	Hc	Arenicolites statheri	1	0	21
Hiraiso Coastline 2	24.05	Hc	Arenicolites statheri	1	0	20
Hiraiso Coastline 2	24.05	Hc	Arenicolites statheri	2	0.7	20
Hiraiso Coastline 2	24.05	Hc	Arenicolites statheri	3	1.1	20
Hiraiso Coastline 2	24.05	Hc	Arenicolites statheri	3	1.1	20
Hiraiso Coastline 2	24.05	Hc	Arenicolites statheri	2	0.7	19
Hiraiso Coastline 2	24.05	Hc	Arenicolites statheri	3	1.1	19
Hiraiso Coastline 2	24.05	Hc	Arenicolites statheri	3	1.1	18
Hiraiso Coastline 2	24.05	Hc	Arenicolites statheri	2	0.7	17
Hiraiso Coastline 2	24.05	Hc	Arenicolites statheri	3	1.1	17
Hiraiso Coastline 2	24.05	Hc	Arenicolites statheri	4	1.4	17
Hiraiso Coastline 2	24.05	Hc	Arenicolites statheri	3	1.1	16
Hiraiso Coastline 2	24.05	Hc	Arenicolites statheri	3	1.1	12
Hiraiso Coastline 2	24.05	Hc	Arenicolites statheri	1	0	11
Hiraiso Coastline 2	24.05	Hc	Arenicolites statheri	1	0	11
Hiraiso Coastline 2	24.05	Hc	Arenicolites statheri	1	0	11
Hiraiso Coastline 2	24.27	Hc	Arenicolites statheri	3	1.1	54
Hiraiso Coastline 2	24.27	Hc	Arenicolites statheri	5	1.6	49
Hiraiso Coastline 2	24.27	Hc	Arenicolites statheri	2	0.7	39
Hiraiso Coastline 2	24.27	Hc	Arenicolites statheri	2	0.7	36
Hiraiso Coastline 2	24.27	Hc	Arenicolites statheri	2	0.7	34
Hiraiso Coastline 2	24.27	Hc	Arenicolites statheri	3	1.1	34
Hiraiso Coastline 2	24.27	Hc	Arenicolites statheri	3	1.1	24
Hiraiso Coastline 2	24.27	Hc	Arenicolites statheri	1	0	23
Hiraiso Coastline 2	24.27	Hc	Arenicolites statheri	2	0.7	18
Hiraiso Coastline 2	24.27	Hc	Arenicolites statheri	2	0.7	16
Hiraiso Coastline 2	24.27	Hc	Arenicolites statheri	2	0.7	15
Hiraiso Coastline 2	24.27	Hc	Arenicolites statheri	3	1.1	14
Hiraiso Coastline 2	24.27	Hc	Arenicolites statheri	1	0	11
Hiraiso Coastline 3	37	Hd	Arenicolites statheri	2	0.7	13
Hiraiso Coastline 3	38.92	Hc	Arenicolites statheri	5	1.6	30
Hiraiso Coastline 3	38.92	Hc	Arenicolites statheri	5	1.6	26
Hiraiso Coastline 3	38.92	Hc	Arenicolites statheri	2	0.7	11
Hiraiso Coastline 3	40.45	Hc	Arenicolites statheri	3	1.1	20
Hiraiso Coastline 3	40.45	Hc	Arenicolites statheri	3	1.1	20
Hiraiso Coastline 3	40.45	Hc	Arenicolites statheri	3	1.1	16
Hiraiso Coastline 3	41.37	Hd	Arenicolites statheri	2	0.7	20
Hiraiso Coastline 3	41.37	Hd	Arenicolites statheri	3	1.1	18
Hiraiso Coastline 3	41.37	Hd	Arenicolites statheri	4	1.4	17
Hiraiso Coastline 3	41.37	Hd	Arenicolites statheri	3	1.1	16
Hiraiso Coastline 3	41.37	Hd	Arenicolites statheri	2	0.7	13
Hiraiso Coastline 3	41.37	Hd	Arenicolites statheri	3	1.1	13
Hiraiso Coastline 3	41.37	Hd	Arenicolites statheri	1	0	11
Hiraiso Coastline 3	41.37	Hd	Arenicolites statheri	2	0.7	10
Hiraiso Coastline 3	44.71	Hd	Arenicolites statheri	5	1.6	43
Hiraiso Coastline 3	44.71	Hd	Arenicolites statheri	3	1.1	42
Hiraiso Coastline 3	44.71	Hd	Arenicolites statheri	4	1.4	39
Hiraiso Coastline 3	44.71	Hd	Arenicolites statheri	4	1.4	36
Hiraiso Coastline 3	44.71	Hd	Arenicolites statheri	3	1.1	31
Hiraiso Coastline 3	44.71	Hd	Arenicolites statheri	3	1.1	27
Hiraiso Coastline 3	44.71	Hd	Arenicolites statheri	3	1.1	3
Hiraiso Coastline 3	45.37	Hd	Arenicolites statheri	4	1.4	36
Hiraiso Coastline 3	45.37	Hd	Arenicolites statheri	4	1.4	34
Hiraiso Coastline 3	45.37	Hd	Arenicolites statheri	3	1.1	31
Hiraiso Coastline 3	45.37	Hd	Arenicolites statheri	5	1.6	30
Hiraiso Coastline 3	45.37	Hd	Arenicolites statheri	3	1.1	26
Hiraiso Coastline 3	45.37	Hd	Arenicolites statheri	2	0.7	24
Hiraiso Coastline 3	45.37	Hd	Arenicolites statheri	3	1.1	24
Hiraiso Coastline 3	45.37	Hd	Arenicolites statheri	2	0.7	23
Hiraiso Coastline 3	45.37	Hd	Arenicolites statheri	2	0.7	23
Hiraiso Coastline 3	45.37	Hd	Arenicolites statheri	3	1.1	23
Hiraiso Coastline 3	45.37	Hd	Arenicolites statheri	4	1.4	23
Hiraiso Coastline 3	45.37	Hd	Arenicolites statheri	7	1.9	23
Hiraiso Coastline 3	45.37	Hd	Arenicolites statheri	5	1.6	21
Hiraiso Coastline 3	45.37	Hd	Arenicolites statheri	1	0	20
Hiraiso Coastline 3	45.37	Hd	Arenicolites statheri	2	0.7	19
Hiraiso Coastline 3	45.37	Hd	Arenicolites statheri	2	0.7	19
Hiraiso Coastline 3	45.37	Hd	Arenicolites statheri	4	1.4	18
Hiraiso Coastline 3	45.37	Hd	Arenicolites statheri	4	1.4	17
Hiraiso Coastline 3	45.37	Hd	Arenicolites statheri	1	0	16
Hiraiso Coastline 3	45.37	Hd	Arenicolites statheri	2	0.7	16
Hiraiso Coastline 3	45.37	Hd	Arenicolites statheri	3	1.1	16
Hiraiso Coastline 3	45.37	Hd	Arenicolites statheri	4	1.4	16
Hiraiso Coastline 3	45.37	Hd	Arenicolites statheri	4	1.4	14
Hiraiso Coastline 3	45.37	Hd	Arenicolites statheri	2	0.7	13
Hiraiso Coastline 3	45.37	Hd	Arenicolites statheri	2	0.7	13
Hiraiso Coastline 3	45.37	Hd	Arenicolites statheri	2	0.7	13
Hiraiso Coastline 3	45.37	Hd	Arenicolites statheri	2	0.7	13
Hiraiso Coastline 3	45.37	Hd	Arenicolites statheri	3	1.1	13
Hiraiso Coastline 3	45.37	Hd	Arenicolites statheri	3	1.1	12
Hiraiso Coastline 3	45.37	Hd	Arenicolites statheri	2	0.7	11
Hiraiso Coastline 3	45.37	Hd	Arenicolites statheri	5	1.6	11
Hiraiso Coastline 3	45.37	Hd	Arenicolites statheri	2	0.7	10
Hiraiso Coastline 3	45.37	Hd	Arenicolites statheri	2	0.7	10
Hiraiso Coastline 3	45.37	Hd	Arenicolites statheri	3	1.1	10
Hiraiso Coastline 3	45.37	Hd	Arenicolites statheri	3	1.1	10
Hiraiso Coastline 3	45.37	Hd	Arenicolites statheri	4	1.4	7
Hiraiso Coastline 3	48.63	Hd	Arenicolites statheri	2	0.7	18
Hiraiso Coastline 3	48.63	Hd	Arenicolites statheri	2	0.7	15
Hiraiso Coastline 3	60.8	Hc	Arenicolites statheri	2	0.7	-
Hiraiso Coastline 3	60.8	Hc	Arenicolites statheri	4	1.4	-
Hiraiso Coastline 3	63.25	Hc	Arenicolites statheri	6	1.8	37
Hiraiso Coastline 3	63.25	Hc	Arenicolites statheri	4	1.4	33
Hiraiso Coastline 3	63.25	Hc	Arenicolites statheri	3	1.1	32
Hiraiso Coastline 3	63.25	Hc	Arenicolites statheri	2	0.7	27
Hiraiso Coastline 3	63.25	Hc	Arenicolites statheri	2	0.7	26
Hiraiso Coastline 3	63.25	Hc	Arenicolites statheri	2	0.7	23
Hiraiso Coastline 3	63.25	Hc	Arenicolites statheri	2	0.7	23
Hiraiso Coastline 3	63.25	Hc	Arenicolites statheri	3	1.1	23
Hiraiso Coastline 3	63.25	Hc	Arenicolites statheri	3	1.1	21
Hiraiso Coastline 3	63.25	Hc	Arenicolites statheri	1	0	19
Hiraiso Coastline 3	63.25	Hc	Arenicolites statheri	2	0.7	19
Hiraiso Coastline 3	63.25	Hc	Arenicolites statheri	4	1.4	19
Hiraiso Coastline 3	63.25	Hc	Arenicolites statheri	2	0.7	18
Hiraiso Coastline 3	63.25	Hc	Arenicolites statheri	3	1.1	18
Hiraiso Coastline 3	63.25	Hc	Arenicolites statheri	2	0.7	16
Hiraiso Coastline 3	63.25	Hc	Arenicolites statheri	3	1.1	16
Hiraiso Coastline 3	63.25	Hc	Arenicolites statheri	3	1.1	16
Hiraiso Coastline 3	63.25	Hc	Arenicolites statheri	2	0.7	15
Hiraiso Coastline 3	63.25	Hc	Arenicolites statheri	2	0.7	14
Hiraiso Coastline 3	63.25	Hc	Arenicolites statheri	2	0.7	13
Hiraiso Coastline 3	63.25	Hc	Arenicolites statheri	2	0.7	13
Hiraiso Coastline 3	63.25	Hc	Arenicolites statheri	2	0.7	13
Hiraiso Coastline 3	63.25	Hc	Arenicolites statheri	2	0.7	13
Hiraiso Coastline 3	63.25	Hc	Arenicolites statheri	3	1.1	13
Hiraiso Coastline 3	63.25	Hc	Arenicolites statheri	3	1.1	13
Hiraiso Coastline 3	63.25	Hc	Arenicolites statheri	1	0	12
Hiraiso Coastline 3	63.25	Hc	Arenicolites statheri	2	0.7	12
Hiraiso Coastline 3	63.25	Hc	Arenicolites statheri	2	0.7	12
Hiraiso Coastline 3	63.25	Hc	Arenicolites statheri	2	0.7	12
Hiraiso Coastline 3	63.25	Hc	Arenicolites statheri	3	1.1	12
Hiraiso Coastline 3	63.25	Hc	Arenicolites statheri	1	0	11
Hiraiso Coastline 3	63.25	Hc	Arenicolites statheri	1	0	11
Hiraiso Coastline 3	63.25	Hc	Arenicolites statheri	2	0.7	11
Hiraiso Coastline 3	63.25	Hc	Arenicolites statheri	1	0	9
Hiraiso Coastline 3	63.25	Hc	Arenicolites statheri	1	0	9
Hiraiso Coastline 3	63.25	Hc	Arenicolites statheri	1	0	9
Hiraiso Coastline 3	63.25	Hc	Arenicolites statheri	1	0	8
Hiraiso Coastline 3	63.25	Hc	Arenicolites statheri	1	0	7
Hiraiso Coastline 3	63.25	Hc	Arenicolites statheri	2	0.7	7
Hiraiso Coastline 3	63.73	Hc	Arenicolites statheri	4	1.4	21
Hiraiso Coastline 3	63.73	Hc	Arenicolites statheri	3	1.1	19
Hiraiso Coastline 3	63.73	Hc	Arenicolites statheri	2	0.7	18
Hiraiso Coastline 3	63.73	Hc	Arenicolites statheri	3	1.1	11
Hiraiso Coastline 3	64.42	Hc	Arenicolites statheri	3	1.1	42
Hiraiso Coastline 3	64.42	Hc	Arenicolites statheri	3	1.1	24
Hiraiso Coastline 3	64.42	Hc	Arenicolites statheri	3	1.1	23
Hiraiso Coastline 3	64.42	Hc	Arenicolites statheri	4	1.4	21
Hiraiso Coastline 3	64.42	Hc	Arenicolites statheri	4	1.4	20
Hiraiso Coastline 3	64.42	Hc	Arenicolites statheri	4	1.4	19
Hiraiso Coastline 3	64.42	Hc	Arenicolites statheri	5	1.6	17
Hiraiso Coastline 3	64.42	Hc	Arenicolites statheri	3	1.1	16
Hiraiso Coastline 3	64.42	Hc	Arenicolites statheri	3	1.1	16
Hiraiso Coastline 3	64.42	Hc	Arenicolites statheri	4	1.4	15
Hiraiso Coastline 3	64.42	Hc	Arenicolites statheri	2	0.7	14
Hiraiso Coastline 3	64.42	Hc	Arenicolites statheri	3	1.1	13
Hiraiso Coastline 3	64.42	Hc	Arenicolites statheri	3	1.1	12
Hiraiso Coastline 3	64.42	Hc	Arenicolites statheri	2	0.7	11
Hiraiso Coastline 3	64.42	Hc	Arenicolites statheri	2	0.7	10
Hiraiso Coastline 3	64.42	Hc	Arenicolites statheri	2	0.7	10
Hiraiso Coastline 3	64.42	Hc	Arenicolites statheri	2	0.7	9
Hiraiso Coastline 3	64.42	Hc	Arenicolites statheri	1	0	8
Hiraiso Coastline 3	70.99	Hd	Arenicolites statheri	4	1.4	23
Hiraiso Coastline 3	70.99	Hd	Arenicolites statheri	3	1.1	22
Hiraiso Coastline 3	70.99	Hd	Arenicolites statheri	2	0.7	21
Hiraiso Coastline 3	70.99	Hd	Arenicolites statheri	3	1.1	16
Hiraiso Coastline 3	70.99	Hd	Arenicolites statheri	3	1.1	14
Hiraiso Coastline 3	70.99	Hd	Arenicolites statheri	2	0.7	12
Hiraiso Coastline 3	70.99	Hd	Arenicolites statheri	2	0.7	11
Hiraiso Coastline 4	109.39	Hd	Arenicolites statheri	2	0.7	16
Hiraiso Coastline 4	109.39	Hd	Arenicolites statheri	1	0	13
Hiraiso Coastline 4	109.39	Hd	Arenicolites statheri	2	0.7	12
Hiraiso Coastline 4	109.39	Hd	Arenicolites statheri	2	0.7	11
Hiraiso Coastline 4	109.39	Hd	Arenicolites statheri	1	0	7
Hiraiso Coastline 4	109.4	Hd	Arenicolites statheri	4	1.4	70
Hiraiso Coastline 4	109.4	Hd	Arenicolites statheri	3	1.1	49
Hiraiso Coastline 4	109.4	Hd	Arenicolites statheri	2	0.7	26
Hiraiso Coastline 4	109.4	Hd	Arenicolites statheri	4	1.4	22
Hiraiso Coastline 4	109.4	Hd	Arenicolites statheri	2	0.7	17
Hiraiso Coastline 4	109.4	Hd	Arenicolites statheri	2	0.7	11
Hiraiso Coastline 4	109.4	Hd	Arenicolites statheri	3	1.1	11
Hiraiso Coastline 4	109.61	Hd	Arenicolites statheri	3	1.1	17
Hiraiso Coastline 4	109.61	Hd	Arenicolites statheri	3	1.1	16
Hiraiso Coastline 4	109.61	Hd	Arenicolites statheri	2	0.7	14
Hiraiso Coastline 4	109.61	Hd	Arenicolites statheri	3	1.1	14
Hiraiso Coastline 4	109.61	Hd	Arenicolites statheri	2	0.7	12
Hiraiso Coastline 4	114.33	Hd	Arenicolites statheri	5	1.6	44
Hiraiso Coastline 4	114.33	Hd	Arenicolites statheri	5	1.6	41
Hiraiso Coastline 4	114.33	Hd	Arenicolites statheri	5	1.6	32
Hiraiso Coastline 4	114.33	Hd	Arenicolites statheri	7	1.9	30
Hiraiso Coastline 4	114.33	Hd	Arenicolites statheri	4	1.4	23
Hiraiso Coastline 4	114.33	Hd	Arenicolites statheri	3	1.1	22
Hiraiso Coastline 4	114.33	Hd	Arenicolites statheri	3	1.1	17
Hiraiso Coastline 4	114.33	Hd	Arenicolites statheri	5	1.6	17
Hiraiso Coastline 4	114.33	Hd	Arenicolites statheri	2	0.7	16
Hiraiso Coastline 4	114.33	Hd	Arenicolites statheri	3	1.1	15
Hiraiso Coastline 4	114.33	Hd	Arenicolites statheri	3	1.1	15
Hiraiso Coastline 4	114.33	Hd	Arenicolites statheri	2	0.7	11
Hiraiso Coastline 4	114.33	Hd	Arenicolites statheri	3	1.1	11
Hiraiso Coastline 4	114.33	Hd	Arenicolites statheri	2	0.7	9
Hiraiso Coastline 4	115.43	Hd	Arenicolites statheri	8	2.1	91
Hiraiso Coastline 4	115.43	Hd	Arenicolites statheri	6	1.8	45
Hiraiso Coastline 4	115.43	Hd	Arenicolites statheri	7	1.9	36
Hiraiso Coastline 4	115.43	Hd	Arenicolites statheri	6	1.8	30
Hiraiso Coastline 4	115.43	Hd	Arenicolites statheri	8	2.1	28
Hiraiso Coastline 4	115.43	Hd	Arenicolites statheri	4	1.4	25
Hiraiso Coastline 4	115.43	Hd	Arenicolites statheri	7	1.9	24
Hiraiso Coastline 4	115.43	Hd	Arenicolites statheri	4	1.4	23
Hiraiso Coastline 4	115.43	Hd	Arenicolites statheri	4	1.4	16
Hiraiso Coastline 4	115.43	Hd	Arenicolites statheri	5	1.6	15
Hiraiso Coastline 4	119.17	Hd	Arenicolites statheri	8	2.1	75
Hiraiso Coastline 4	119.17	Hd	Arenicolites statheri	7	1.9	73
Hiraiso Coastline 4	119.17	Hd	Arenicolites statheri	4	1.4	51
Hiraiso Coastline 4	119.17	Hd	Arenicolites statheri	4	1.4	41
Hiraiso Coastline 4	119.17	Hd	Arenicolites statheri	4	1.4	29
Hiraiso Coastline 4	119.17	Hd	Arenicolites statheri	3	1.1	26
Hiraiso Coastline 4	119.17	Hd	Arenicolites statheri	2	0.7	25
Hiraiso Coastline 4	119.17	Hd	Arenicolites statheri	4	1.4	25
Hiraiso Coastline 4	119.17	Hd	Arenicolites statheri	4	1.4	25
Hiraiso Coastline 4	119.17	Hd	Arenicolites statheri	2	0.7	24
Hiraiso Coastline 4	119.17	Hd	Arenicolites statheri	3	1.1	24
Hiraiso Coastline 4	119.17	Hd	Arenicolites statheri	4	1.4	24
Hiraiso Coastline 4	119.17	Hd	Arenicolites statheri	5	1.6	22
Hiraiso Coastline 4	119.17	Hd	Arenicolites statheri	2	0.7	21
Hiraiso Coastline 4	119.17	Hd	Arenicolites statheri	3	1.1	19
Hiraiso Coastline 4	119.17	Hd	Arenicolites statheri	2	0.7	18
Hiraiso Coastline 4	119.17	Hd	Arenicolites statheri	1	0	16
Hiraiso Coastline 4	119.17	Hd	Arenicolites statheri	2	0.7	16
Hiraiso Coastline 4	119.17	Hd	Arenicolites statheri	2	0.7	16
Hiraiso Coastline 4	119.17	Hd	Arenicolites statheri	3	1.1	16
Hiraiso Coastline 4	119.17	Hd	Arenicolites statheri	4	1.4	16
Hiraiso Coastline 4	119.17	Hd	Arenicolites statheri	5	1.6	16
Hiraiso Coastline 4	119.17	Hd	Arenicolites statheri	1	0	14
Hiraiso Coastline 4	119.17	Hd	Arenicolites statheri	3	1.1	14
Hiraiso Coastline 4	119.17	Hd	Arenicolites statheri	2	0.7	13
Hiraiso Coastline 4	119.17	Hd	Arenicolites statheri	2	0.7	12
Hiraiso Coastline 4	119.17	Hd	Arenicolites statheri	2	0.7	12
Hiraiso Coastline 4	119.17	Hd	Arenicolites statheri	6	1.8	12
Hiraiso Coastline 4	119.17	Hd	Arenicolites statheri	3	1.1	11
Hiraiso Coastline 4	119.17	Hd	Arenicolites statheri	3	1.1	10
Hiraiso Coastline 4	119.17	Hd	Arenicolites statheri	2	0.7	8
Hiraiso Coastline 4	119.17	Hd	Arenicolites statheri	1	0	5
Hiraiso Coastline 4	140.98	Hd	Arenicolites statheri	3	1.1	27
Hiraiso Coastline 4	140.98	Hd	Arenicolites statheri	3	1.1	26
Hiraiso Coastline 4	140.98	Hd	Arenicolites statheri	2	0.7	13
Hiraiso Coastline 4	140.98	Hd	Arenicolites statheri	3	1.1	11
Hiraiso Coastline 4	140.98	Hd	Arenicolites statheri	3	1.1	10
Hiraiso Coastline 4	140.98	Hd	Arenicolites statheri	3	1.1	9
Hiraiso Coastline 4	140.98	Hd	Arenicolites statheri	4	1.4	9
Hiraiso Coastline 4	170.23	Hc	Arenicolites statheri	4	1.4	-
Hiraiso Coastline 4	170.23	Hc	Arenicolites statheri	4	1.4	24
Hiraiso Coastline 4	170.23	Hc	Arenicolites statheri	5	1.6	23
Hiraiso Coastline 4	170.23	Hc	Arenicolites statheri	5	1.6	23
Hiraiso Coastline 4	170.23	Hc	Arenicolites statheri	3	1.1	22
Hiraiso Coastline 4	170.23	Hc	Arenicolites statheri	4	1.4	16
Hiraiso Coastline 4	170.23	Hc	Arenicolites statheri	2	0.7	9
Hiraiso Coastline 4	170.23	Hc	Arenicolites statheri	4	1.4	9
Hiraiso Coastline 4	171.22	Hd	Arenicolites statheri	4	1.4	34
Hiraiso Coastline 4	171.22	Hd	Arenicolites statheri	3	1.1	26
Hiraiso Coastline 4	171.22	Hd	Arenicolites statheri	4	1.4	21
Hiraiso Coastline 5	204.7	Hd	Arenicolites statheri	15	2.7	78
Hiraiso Coastline 5	204.7	Hd	Arenicolites statheri	9	2.2	50
Hiraiso Coastline 5	204.7	Hd	Arenicolites statheri	7	1.9	46
Hiraiso Coastline 5	204.7	Hd	Arenicolites statheri	7	1.9	41
Hiraiso Coastline 5	204.7	Hd	Arenicolites statheri	3	1.1	39
Hiraiso Coastline 5	204.7	Hd	Arenicolites statheri	3	1.1	25
Hiraiso Coastline 5	204.7	Hd	Arenicolites statheri	2	0.7	20
Hiraiso Coastline 5	205.56	Hd	Arenicolites statheri	5	1.6	43
Hiraiso Coastline 5	205.56	Hd	Arenicolites statheri	5	1.6	43
Hiraiso Coastline 5	205.56	Hd	Arenicolites statheri	12	2.5	43
Hiraiso Coastline 5	205.56	Hd	Arenicolites statheri	5	1.6	33
Hiraiso Coastline 5	205.56	Hd	Arenicolites statheri	7	1.9	32
Hiraiso Coastline 5	205.56	Hd	Arenicolites statheri	2	0.7	26
Hiraiso Coastline 5	205.56	Hd	Arenicolites statheri	2	0.7	11
Hiraiso Coastline 5	205.56	Hd	Arenicolites statheri	3	1.1	10
Hiraiso Coastline 5	206.4	Hd	Arenicolites statheri	5	1.6	37
Hiraiso Coastline 5	206.4	Hd	Arenicolites statheri	5	1.6	37
Hiraiso Coastline 5	206.4	Hd	Arenicolites statheri	6	1.8	36
Hiraiso Coastline 5	206.4	Hd	Arenicolites statheri	6	1.8	31
Hiraiso Coastline 5	206.4	Hd	Arenicolites statheri	4	1.4	30
Hiraiso Coastline 5	206.4	Hd	Arenicolites statheri	10	2.3	26
Hiraiso Coastline 5	206.4	Hd	Arenicolites statheri	6	1.8	25
Hiraiso Coastline 5	206.4	Hd	Arenicolites statheri	4	1.4	23
Hiraiso Coastline 5	206.4	Hd	Arenicolites statheri	3	1.1	22
Hiraiso Coastline 5	206.4	Hd	Arenicolites statheri	3	1.1	22
Hiraiso Coastline 5	206.4	Hd	Arenicolites statheri	3	1.1	21
Hiraiso Coastline 5	206.4	Hd	Arenicolites statheri	3	1.1	19
Hiraiso Coastline 5	206.4	Hd	Arenicolites statheri	3	1.1	18
Hiraiso Coastline 5	206.4	Hd	Arenicolites statheri	3	1.1	17
Hiraiso Coastline 5	206.4	Hd	Arenicolites statheri	3	1.1	17
Hiraiso Coastline 5	206.4	Hd	Arenicolites statheri	4	1.4	17
Hiraiso Coastline 5	206.4	Hd	Arenicolites statheri	5	1.6	15
Hiraiso Coastline 5	206.4	Hd	Arenicolites statheri	2	0.7	14
Hiraiso Coastline 5	206.4	Hd	Arenicolites statheri	3	1.1	14
Hiraiso Coastline 5	206.4	Hd	Arenicolites statheri	2	0.7	11
Hiraiso Coastline 5	220.68	Hd	Arenicolites statheri	2	0.7	18
Hiraiso Coastline 5	220.68	Hd	Arenicolites statheri	3	1.1	10
Hiraiso Coastline 5	220.68	Hd	Arenicolites statheri	1	0	9
Hiraiso Coastline 4	109.4	Hd	Aulichnites parkerensis	4	1.4	-
Hiraiso Coastline 4	119.17	Hd	Aulichnites parkerensis	3	1.1	-
Hiraiso Coastline 4	119.17	Hd	Aulichnites parkerensis	4	1.4	-
Hiraiso Coastline 4	119.17	Hd	Aulichnites parkerensis	5	1.6	-
Hiraiso Coastline 4	119.17	Hd	Aulichnites parkerensis	6	1.8	-
Hiraiso Coastline 5	213.94	Hd	Aulichnites parkerensis	6	1.8	-
Hiraiso Coastline 3	45.37	Hd	Catenichnus contentus	11	2.4	126
Hiraiso Coastline 3	45.37	Hd	Catenichnus contentus	9	2.2	123
Hiraiso Coastline 3	45.37	Hd	Catenichnus contentus	14	2.6	107
Hiraiso Coastline 3	45.37	Hd	Catenichnus contentus	8	2.1	56
Hiraiso Coastline 3	45.37	Hd	Catenichnus contentus	5	1.6	53
Hiraiso Coastline 4	109.4	Hd	Catenichnus contentus	3	1.1	55
Hiraiso Coastline 4	109.4	Hd	Catenichnus contentus	6	1.8	46
Hiraiso Coastline 4	109.4	Hd	Catenichnus contentus	9	2.2	34
Hiraiso Coastline 4	109.4	Hd	Catenichnus contentus	7	1.9	15
Hiraiso Coastline 4	114.33	Hd	Catenichnus contentus	15	2.7	74
Hiraiso Coastline 4	143.98	He	Chondrites intracatus	1	0	-
Hiraiso Coastline 4	145.21	He	Chondrites intracatus	1	0	-
Hiraiso Coastline 4	145.59	He	Chondrites intracatus	1	0	-
Hiraiso Coastline 4	171.22	Hd	Chondrites intracatus	1	0	-
Hiraiso Coastline 5	205.56	Hd	Chondrites intracatus	1	0	-
Hiraiso Coastline 5	219.36	Hd	Chondrites intracatus	1	0	-
Hiraiso Coastline 1a	5.66	Ha	Diplocraterion parallelum	3	1.1	22
Hiraiso Coastline 1a	5.66	Ha	Diplocraterion parallelum	2	0.7	20
Hiraiso Coastline 1a	5.66	Ha	Diplocraterion parallelum	1	0	19
Hiraiso Coastline 1a	5.66	Ha	Diplocraterion parallelum	2	0.7	17
Hiraiso Coastline 1a	5.66	Ha	Diplocraterion parallelum	2	0.7	17
Hiraiso Coastline 1a	5.66	Ha	Diplocraterion parallelum	3	1.1	10
Hiraiso Coastline 1a	5.66	Ha	Diplocraterion parallelum	3	1.1	7
Hiraiso Coastline 1a	5.66	Ha	Diplocraterion parallelum	1	0	5
Hiraiso Coastline 3	37	Hd	Diplocraterion parallelum	2	0.7	6
Hiraiso Coastline 3	41.37	Hd	Diplocraterion parallelum	3	1.1	16
Hiraiso Coastline 3	45.37	Hd	Diplocraterion parallelum	4	1.4	44
Hiraiso Coastline 3	45.37	Hd	Diplocraterion parallelum	4	1.4	33
Hiraiso Coastline 3	45.37	Hd	Diplocraterion parallelum	2	0.7	14
Hiraiso Coastline 3	45.37	Hd	Diplocraterion parallelum	2	0.7	10
Hiraiso Coastline 3	45.37	Hd	Diplocraterion parallelum	3	1.1	10
Hiraiso Coastline 3	48.63	Hd	Diplocraterion parallelum	2	0.7	36
Hiraiso Coastline 3	48.63	Hd	Diplocraterion parallelum	6	1.8	36
Hiraiso Coastline 3	48.63	Hd	Diplocraterion parallelum	3	1.1	34
Hiraiso Coastline 3	48.63	Hd	Diplocraterion parallelum	2	0.7	33
Hiraiso Coastline 3	48.63	Hd	Diplocraterion parallelum	4	1.4	25
Hiraiso Coastline 3	48.63	Hd	Diplocraterion parallelum	4	1.4	16
Hiraiso Coastline 4	109.39	Hd	Diplocraterion parallelum	2	0.7	15
Hiraiso Coastline 4	109.39	Hd	Diplocraterion parallelum	3	1.1	14
Hiraiso Coastline 4	109.39	Hd	Diplocraterion parallelum	3	1.1	14
Hiraiso Coastline 4	109.39	Hd	Diplocraterion parallelum	2	0.7	11
Hiraiso Coastline 4	109.39	Hd	Diplocraterion parallelum	3	1.1	11
Hiraiso Coastline 4	109.4	Hd	Diplocraterion parallelum	3	1.1	48
Hiraiso Coastline 4	109.4	Hd	Diplocraterion parallelum	3	1.1	23
Hiraiso Coastline 4	109.4	Hd	Diplocraterion parallelum	2	0.7	22
Hiraiso Coastline 4	109.4	Hd	Diplocraterion parallelum	2	0.7	20
Hiraiso Coastline 4	109.4	Hd	Diplocraterion parallelum	3	1.1	19
Hiraiso Coastline 4	109.4	Hd	Diplocraterion parallelum	2	0.7	17
Hiraiso Coastline 4	109.4	Hd	Diplocraterion parallelum	2	0.7	17
Hiraiso Coastline 4	109.4	Hd	Diplocraterion parallelum	3	1.1	16
Hiraiso Coastline 4	109.4	Hd	Diplocraterion parallelum	2	0.7	9
Hiraiso Coastline 4	109.61	Hd	Diplocraterion parallelum	6	1.8	42
Hiraiso Coastline 4	109.61	Hd	Diplocraterion parallelum	4	1.4	27
Hiraiso Coastline 4	109.61	Hd	Diplocraterion parallelum	3	1.1	25
Hiraiso Coastline 4	109.61	Hd	Diplocraterion parallelum	3	1.1	19
Hiraiso Coastline 4	109.61	Hd	Diplocraterion parallelum	5	1.6	19
Hiraiso Coastline 4	114.33	Hd	Diplocraterion parallelum	6	1.8	80
Hiraiso Coastline 4	114.33	Hd	Diplocraterion parallelum	4	1.4	26
Hiraiso Coastline 4	114.33	Hd	Diplocraterion parallelum	4	1.4	22
Hiraiso Coastline 4	114.33	Hd	Diplocraterion parallelum	3	1.1	15
Hiraiso Coastline 4	114.33	Hd	Diplocraterion parallelum	2	0.7	13
Hiraiso Coastline 4	114.33	Hd	Diplocraterion parallelum	3	1.1	13
Hiraiso Coastline 4	115.43	Hd	Diplocraterion parallelum	7	1.9	36
Hiraiso Coastline 4	115.43	Hd	Diplocraterion parallelum	6	1.8	35
Hiraiso Coastline 4	115.43	Hd	Diplocraterion parallelum	7	1.9	32
Hiraiso Coastline 4	115.43	Hd	Diplocraterion parallelum	5	1.6	23
Hiraiso Coastline 4	115.43	Hd	Diplocraterion parallelum	4	1.4	21
Hiraiso Coastline 4	115.43	Hd	Diplocraterion parallelum	3	1.1	9
Hiraiso Coastline 4	119.17	Hd	Diplocraterion parallelum	4	1.4	50
Hiraiso Coastline 4	119.17	Hd	Diplocraterion parallelum	3	1.1	18
Hiraiso Coastline 4	119.17	Hd	Diplocraterion parallelum	4	1.4	18
Hiraiso Coastline 4	119.17	Hd	Diplocraterion parallelum	3	1.1	2
Hiraiso Coastline 4	145.59	He	Diplocraterion parallelum	5	1.6	49
Hiraiso Coastline 4	145.59	He	Diplocraterion parallelum	3	1.1	18
Hiraiso Coastline 4	158.62	He	Diplocraterion parallelum	10	2.3	25
Hiraiso Coastline 5	204.7	Hd	Diplocraterion parallelum	9	2.2	37
Hiraiso Coastline 5	206.4	Hd	Diplocraterion parallelum	7	1.9	37
Hiraiso Coastline 5	206.4	Hd	Diplocraterion parallelum	8	2.1	37
Hiraiso Coastline 5	206.4	Hd	Diplocraterion parallelum	12	2.5	36
Hiraiso Coastline 5	206.4	Hd	Diplocraterion parallelum	9	2.2	32
Hiraiso Coastline 5	206.4	Hd	Diplocraterion parallelum	4	1.4	24
Hiraiso Coastline 5	206.4	Hd	Diplocraterion parallelum	6	1.8	24
Hiraiso Coastline 5	211.13	Hd	Diplocraterion parallelum	3	1.1	40
Hiraiso Coastline 5	211.13	Hd	Diplocraterion parallelum	3	1.1	24
Hiraiso Coastline 5	211.13	Hd	Diplocraterion parallelum	2	0.7	22
Hiraiso Coastline 5	219.78	Hd	Diplocraterion parallelum	11	2.4	34
Hiraiso Coastline 5	219.78	Hd	Diplocraterion parallelum	6	1.8	31
Hiraiso Coastline 4	171.22	Hd	Helminthopsis hyroglyphica	1	0	-
Hiraiso Coastline 5	206.4	Hd	Helminthopsis hyroglyphica	3	1.1	34
Hiraiso Coastline 5	206.4	Hd	Helminthopsis hyroglyphica	3	1.1	32
Hiraiso Coastline 5	206.4	Hd	Helminthopsis hyroglyphica	3	1.1	26
Hiraiso Coastline 5	206.4	Hd	Helminthopsis hyroglyphica	2	0.7	17
Hiraiso Coastline 5	206.4	Hd	Helminthopsis hyroglyphica	2	0.7	17
Hiraiso Coastline 1a	5.66	Ha	Planolites montanus	2	0.7	-
Hiraiso Coastline 1a	5.66	Ha	Planolites montanus	2	0.7	-
Hiraiso Coastline 1a	5.66	Ha	Planolites montanus	3	1.1	-
Hiraiso Coastline 1a	5.66	Ha	Planolites montanus	3	1.1	-
Hiraiso Coastline 1a	5.66	Ha	Planolites montanus	4	1.4	-
Hiraiso Coastline 3	63.25	Hc	Planolites montanus	5	1.6	-
Hiraiso Coastline 4	143.98	He	Planolites montanus	2	0.7	-
Hiraiso Coastline 4	143.98	He	Planolites montanus	2	0.7	-
Hiraiso Coastline 4	143.98	He	Planolites montanus	2	0.7	-
Hiraiso Coastline 4	143.98	He	Planolites montanus	2	0.7	-
Hiraiso Coastline 4	143.98	He	Planolites montanus	2	0.7	-
Hiraiso Coastline 4	143.98	He	Planolites montanus	2	0.7	-
Hiraiso Coastline 4	143.98	He	Planolites montanus	2	0.7	-
Hiraiso Coastline 4	143.98	He	Planolites montanus	3	1.1	-
Hiraiso Coastline 4	143.98	He	Planolites montanus	3	1.1	-
Hiraiso Coastline 4	143.98	He	Planolites montanus	3	1.1	-
Hiraiso Coastline 4	143.98	He	Planolites montanus	3	1.1	-
Hiraiso Coastline 4	143.98	He	Planolites montanus	3	1.1	-
Hiraiso Coastline 4	143.98	He	Planolites montanus	3	1.1	-
Hiraiso Coastline 4	143.98	He	Planolites montanus	3	1.1	-
Hiraiso Coastline 4	143.98	He	Planolites montanus	3	1.1	-
Hiraiso Coastline 4	143.98	He	Planolites montanus	3	1.1	-
Hiraiso Coastline 4	143.98	He	Planolites montanus	4	1.4	-
Hiraiso Coastline 5	220.68	Hd	Planolites montanus	3	1.1	-
Hiraiso Coastline 2	24.05	Hc	Rhizocorallium irregulare	3	1.1	33
Hiraiso Coastline 3	63.25	Hc	Rhizocorallium irregulare	2	0.7	-
Hiraiso Coastline 4	119.17	Hd	Rhizocorallium irregulare	13	2.6	54
Hiraiso Coastline 4	119.17	Hd	Rhizocorallium irregulare	6	1.8	50
Hiraiso Coastline 4	119.17	Hd	Rhizocorallium irregulare	9	2.2	30
Hiraiso Coastline 4	119.17	Hd	Rhizocorallium irregulare	7	1.9	20
Hiraiso Coastline 4	145.59	He	Rhizocorallium irregulare	5	1.6	28
Hiraiso Coastline 4	145.59	He	Rhizocorallium irregulare	6	1.8	25
Hiraiso Coastline 4	158.62	He	Rhizocorallium irregulare	10	2.3	50
Hiraiso Coastline 4	158.62	He	Rhizocorallium irregulare	13	2.6	47
Hiraiso Coastline 4	158.62	He	Rhizocorallium irregulare	8	2.1	40
Hiraiso Coastline 4	158.62	He	Rhizocorallium irregulare	6	1.8	37
Hiraiso Coastline 4	158.62	He	Rhizocorallium irregulare	6	1.8	37
Hiraiso Coastline 4	158.62	He	Rhizocorallium irregulare	7	1.9	37
Hiraiso Coastline 4	158.62	He	Rhizocorallium irregulare	6	1.8	36
Hiraiso Coastline 4	158.62	He	Rhizocorallium irregulare	6	1.8	36
Hiraiso Coastline 4	158.62	He	Rhizocorallium irregulare	5	1.6	35
Hiraiso Coastline 4	158.62	He	Rhizocorallium irregulare	7	1.9	35
Hiraiso Coastline 4	158.62	He	Rhizocorallium irregulare	7	1.9	33
Hiraiso Coastline 4	158.62	He	Rhizocorallium irregulare	5	1.6	30
Hiraiso Coastline 4	158.62	He	Rhizocorallium irregulare	5	1.6	30
Hiraiso Coastline 4	158.62	He	Rhizocorallium irregulare	6	1.8	30
Hiraiso Coastline 4	158.62	He	Rhizocorallium irregulare	6	1.8	30
Hiraiso Coastline 4	158.62	He	Rhizocorallium irregulare	6	1.8	29
Hiraiso Coastline 4	158.62	He	Rhizocorallium irregulare	4	1.4	26
Hiraiso Coastline 4	158.62	He	Rhizocorallium irregulare	5	1.6	24
Hiraiso Coastline 4	158.62	He	Rhizocorallium irregulare	7	1.9	21
Hiraiso Coastline 4	158.62	He	Rhizocorallium irregulare	4	1.4	19
Hiraiso Coastline 4	166.57	Hd	Rhizocorallium irregulare	8	2.1	-
Hiraiso Coastline 4	167	Hd	Rhizocorallium irregulare	5	1.6	-
Hiraiso Coastline 4	167	Hd	Rhizocorallium irregulare	5	1.6	-
Hiraiso Coastline 4	167	Hd	Rhizocorallium irregulare	4	1.4	-
Hiraiso Coastline 4	167.37	Hd	Rhizocorallium irregulare	6	1.8	-
Hiraiso Coastline 4	167.37	Hd	Rhizocorallium irregulare	4	1.4	-
Hiraiso Coastline 4	167.37	Hd	Rhizocorallium irregulare	5	1.6	-
Hiraiso Coastline 4	167.37	Hd	Rhizocorallium irregulare	5	1.6	-
Hiraiso Coastline 4	167.37	Hd	Rhizocorallium irregulare	7	1.9	-
Hiraiso Coastline 4	167.37	Hd	Rhizocorallium irregulare	5	1.6	-
Hiraiso Coastline 4	167.37	Hd	Rhizocorallium irregulare	5	1.6	-
Hiraiso Coastline 4	167.37	Hd	Rhizocorallium irregulare	10	2.3	-
Hiraiso Coastline 4	167.37	Hd	Rhizocorallium irregulare	8	2.1	-
Hiraiso Coastline 4	167.37	Hd	Rhizocorallium irregulare	4	1.4	-
Hiraiso Coastline 4	167.37	Hd	Rhizocorallium irregulare	5	1.6	-
Hiraiso Coastline 4	167.37	Hd	Rhizocorallium irregulare	6	1.8	-
Hiraiso Coastline 4	167.37	Hd	Rhizocorallium irregulare	8	2.1	-
Hiraiso Coastline 4	167.37	Hd	Rhizocorallium irregulare	6	1.8	-
Hiraiso Coastline 4	167.37	Hd	Rhizocorallium irregulare	4	1.4	-
Hiraiso Coastline 4	167.37	Hd	Rhizocorallium irregulare	8	2.1	-
Hiraiso Coastline 4	167.37	Hd	Rhizocorallium irregulare	7	1.9	-
Hiraiso Coastline 4	167.37	Hd	Rhizocorallium irregulare	8	2.1	-
Hiraiso Coastline 4	167.37	Hd	Rhizocorallium irregulare	6	1.8	-
Hiraiso Coastline 4	167.37	Hd	Rhizocorallium irregulare	5	1.6	-
Hiraiso Coastline 4	167.37	Hd	Rhizocorallium irregulare	8	2.1	-
Hiraiso Coastline 4	167.37	Hd	Rhizocorallium irregulare	7	1.9	-
Hiraiso Coastline 4	167.37	Hd	Rhizocorallium irregulare	6	1.8	-
Hiraiso Coastline 4	167.37	Hd	Rhizocorallium irregulare	4	1.4	-
Hiraiso Coastline 4	167.37	Hd	Rhizocorallium irregulare	8	2.1	-
Hiraiso Coastline 4	167.37	Hd	Rhizocorallium irregulare	6	1.8	-
Hiraiso Coastline 4	170.23	Hc	Rhizocorallium irregulare	5	1.6	-
Hiraiso Coastline 4	170.58	Hc	Rhizocorallium irregulare	4	1.4	-
Hiraiso Coastline 4	170.58	Hc	Rhizocorallium irregulare	4	1.4	-
Hiraiso Coastline 4	170.58	Hc	Rhizocorallium irregulare	6	1.8	-
Hiraiso Coastline 4	170.58	Hc	Rhizocorallium irregulare	4	1.4	-
Hiraiso Coastline 4	171.22	Hd	Rhizocorallium irregulare	2	0.7	26
Hiraiso Coastline 4	171.22	Hd	Rhizocorallium irregulare	2	0.7	24
Hiraiso Coastline 4	171.22	Hd	Rhizocorallium irregulare	3	1.1	20
Hiraiso Coastline 4	171.22	Hd	Rhizocorallium irregulare	2	0.7	16
Hiraiso Coastline 4	171.22	Hd	Rhizocorallium irregulare	3	1.1	16
Hiraiso Coastline 4	171.62	Hd	Rhizocorallium irregulare	5	1.6	40
Hiraiso Coastline 4	171.62	Hd	Rhizocorallium irregulare	9	2.2	31
Hiraiso Coastline 4	171.62	Hd	Rhizocorallium irregulare	2	0.7	31
Hiraiso Coastline 4	171.62	Hd	Rhizocorallium irregulare	3	1.1	27
Hiraiso Coastline 4	171.62	Hd	Rhizocorallium irregulare	3	1.1	26
Hiraiso Coastline 4	171.62	Hd	Rhizocorallium irregulare	3	1.1	25
Hiraiso Coastline 4	171.62	Hd	Rhizocorallium irregulare	3	1.1	21
Hiraiso Coastline 4	171.62	Hd	Rhizocorallium irregulare	2	0.7	20
Hiraiso Coastline 4	171.62	Hd	Rhizocorallium irregulare	3	1.1	20
Hiraiso Coastline 4	171.62	Hd	Rhizocorallium irregulare	2	0.7	20
Hiraiso Coastline 4	171.62	Hd	Rhizocorallium irregulare	3	1.1	19
Hiraiso Coastline 4	171.62	Hd	Rhizocorallium irregulare	3	1.1	17
Hiraiso Coastline 4	171.62	Hd	Rhizocorallium irregulare	3	1.1	16
Hiraiso Coastline 4	171.62	Hd	Rhizocorallium irregulare	2	0.7	14
Hiraiso Coastline 4	171.62	Hd	Rhizocorallium irregulare	3	1.1	11
Hiraiso Coastline 4	171.62	Hd	Rhizocorallium irregulare	4	1.4	11
Hiraiso Coastline 4	171.62	Hd	Rhizocorallium irregulare	2	0.7	7
Hiraiso Coastline 4	171.8	Hd	Rhizocorallium irregulare	5	1.6	41
Hiraiso Coastline 4	171.8	Hd	Rhizocorallium irregulare	5	1.6	36
Hiraiso Coastline 4	171.8	Hd	Rhizocorallium irregulare	8	2.1	33
Hiraiso Coastline 4	171.8	Hd	Rhizocorallium irregulare	4	1.4	32
Hiraiso Coastline 4	171.8	Hd	Rhizocorallium irregulare	4	1.4	29
Hiraiso Coastline 4	171.8	Hd	Rhizocorallium irregulare	4	1.4	29
Hiraiso Coastline 4	171.8	Hd	Rhizocorallium irregulare	3	1.1	28
Hiraiso Coastline 4	171.8	Hd	Rhizocorallium irregulare	5	1.6	25
Hiraiso Coastline 4	171.8	Hd	Rhizocorallium irregulare	6	1.8	20
Hiraiso Coastline 4	171.8	Hd	Rhizocorallium irregulare	4	1.4	19
Hiraiso Coastline 4	171.8	Hd	Rhizocorallium irregulare	2	0.7	19
Hiraiso Coastline 4	171.8	Hd	Rhizocorallium irregulare	2	0.7	17
Hiraiso Coastline 4	171.8	Hd	Rhizocorallium irregulare	2	0.7	14
Hiraiso Coastline 4	171.8	Hd	Rhizocorallium irregulare	1	0	14
Hiraiso Coastline 4	171.8	Hd	Rhizocorallium irregulare	2	0.7	14
Hiraiso Coastline 4	171.8	Hd	Rhizocorallium irregulare	3	1.1	14
Hiraiso Coastline 4	171.8	Hd	Rhizocorallium irregulare	4	1.4	13
Hiraiso Coastline 4	171.8	Hd	Rhizocorallium irregulare	2	0.7	13
Hiraiso Coastline 4	171.8	Hd	Rhizocorallium irregulare	2	0.7	11
Hiraiso Coastline 4	171.8	Hd	Rhizocorallium irregulare	1	0	11
Hiraiso Coastline 4	171.8	Hd	Rhizocorallium irregulare	3	1.1	11
Hiraiso Coastline 4	171.8	Hd	Rhizocorallium irregulare	4	1.4	9
Hiraiso Coastline 4	171.8	Hd	Rhizocorallium irregulare	1	0	9
Hiraiso Coastline 4	171.8	Hd	Rhizocorallium irregulare	2	0.7	9
Hiraiso Coastline 4	171.8	Hd	Rhizocorallium irregulare	1	0	8
Hiraiso Coastline 4	171.8	Hd	Rhizocorallium irregulare	2	0.7	8
Hiraiso Coastline 4	171.8	Hd	Rhizocorallium irregulare	1	0	7
Hiraiso Coastline 4	171.8	Hd	Rhizocorallium irregulare	1	0	7
Hiraiso Coastline 4	171.8	Hd	Rhizocorallium irregulare	4	1.4	-
Hiraiso Coastline 4	171.8	Hd	Rhizocorallium irregulare	7	1.9	-
Hiraiso Coastline 4	171.8	Hd	Rhizocorallium irregulare	6	1.8	-
Hiraiso Coastline 4	171.8	Hd	Rhizocorallium irregulare	6	1.8	-
Hiraiso Coastline 5	205.56	Hd	Rhizocorallium irregulare	4	1.4	27
Hiraiso Coastline 5	205.56	Hd	Rhizocorallium irregulare	4	1.4	22
Hiraiso Coastline 5	206.55	Hd	Rhizocorallium irregulare	4	1.4	39
Hiraiso Coastline 5	206.55	Hd	Rhizocorallium irregulare	5	1.6	31
Hiraiso Coastline 5	206.55	Hd	Rhizocorallium irregulare	5	1.6	30
Hiraiso Coastline 5	206.55	Hd	Rhizocorallium irregulare	3	1.1	27
Hiraiso Coastline 5	206.55	Hd	Rhizocorallium irregulare	5	1.6	25
Hiraiso Coastline 5	206.55	Hd	Rhizocorallium irregulare	5	1.6	20
Hiraiso Coastline 5	206.55	Hd	Rhizocorallium irregulare	4	1.4	16
Hiraiso Coastline 5	210.66	Hd	Rhizocorallium irregulare	2	0.7	34
Hiraiso Coastline 5	210.66	Hd	Rhizocorallium irregulare	5	1.6	32
Hiraiso Coastline 5	210.66	Hd	Rhizocorallium irregulare	3	1.1	30
Hiraiso Coastline 5	210.66	Hd	Rhizocorallium irregulare	5	1.6	30
Hiraiso Coastline 5	211.13	Hd	Rhizocorallium irregulare	9	2.2	32
Hiraiso Coastline 5	213.94	Hd	Rhizocorallium irregulare	3	1.1	21
Hiraiso Coastline 5	213.94	Hd	Rhizocorallium irregulare	3	1.1	19
Hiraiso Coastline 5	219.36	Hd	Rhizocorallium irregulare	7	1.9	32
Hiraiso Coastline 5	219.36	Hd	Rhizocorallium irregulare	9	2.2	30
Hiraiso Coastline 5	219.36	Hd	Rhizocorallium irregulare	3	1.1	23
Hiraiso Coastline 5	219.36	Hd	Rhizocorallium irregulare	3	1.1	21
Hiraiso Coastline 5	219.36	Hd	Rhizocorallium irregulare	3	1.1	18
Hiraiso Coastline 5	219.36	Hd	Rhizocorallium irregulare	4	1.4	18
Hiraiso Coastline 5	219.36	Hd	Rhizocorallium irregulare	4	1.4	17
Hiraiso Coastline 5	219.36	Hd	Rhizocorallium irregulare	2	0.7	16
Hiraiso Coastline 5	219.43	Hd	Rhizocorallium irregulare	6	1.8	42
Hiraiso Coastline 5	219.43	Hd	Rhizocorallium irregulare	7	1.9	36
Hiraiso Coastline 5	219.43	Hd	Rhizocorallium irregulare	6	1.8	24
Hiraiso Coastline 5	219.43	Hd	Rhizocorallium irregulare	3	1.1	22
Hiraiso Coastline 5	219.43	Hd	Rhizocorallium irregulare	5	1.6	22
Hiraiso Coastline 5	219.43	Hd	Rhizocorallium irregulare	3	1.1	19
Hiraiso Coastline 5	219.43	Hd	Rhizocorallium irregulare	5	1.6	16
Hiraiso Coastline 5	219.78	Hd	Rhizocorallium irregulare	12	2.5	45
Hiraiso Coastline 5	219.78	Hd	Rhizocorallium irregulare	12	2.5	39
Hiraiso Coastline 5	219.78	Hd	Rhizocorallium irregulare	6	1.8	37
Hiraiso Coastline 5	219.78	Hd	Rhizocorallium irregulare	11	2.4	37
Hiraiso Coastline 5	219.78	Hd	Rhizocorallium irregulare	8	2.1	36
Hiraiso Coastline 5	219.78	Hd	Rhizocorallium irregulare	11	2.4	36
Hiraiso Coastline 5	219.78	Hd	Rhizocorallium irregulare	3	1.1	34
Hiraiso Coastline 5	219.78	Hd	Rhizocorallium irregulare	9	2.2	31
Hiraiso Coastline 5	219.78	Hd	Rhizocorallium irregulare	6	1.8	29
Hiraiso Coastline 5	219.78	Hd	Rhizocorallium irregulare	6	1.8	29
Hiraiso Coastline 5	219.78	Hd	Rhizocorallium irregulare	4	1.4	27
Hiraiso Coastline 5	219.78	Hd	Rhizocorallium irregulare	5	1.6	27
Hiraiso Coastline 5	219.78	Hd	Rhizocorallium irregulare	5	1.6	25
Hiraiso Coastline 5	219.78	Hd	Rhizocorallium irregulare	4	1.4	24
Hiraiso Coastline 5	219.78	Hd	Rhizocorallium irregulare	4	1.4	24
Hiraiso Coastline 5	219.78	Hd	Rhizocorallium irregulare	6	1.8	24
Hiraiso Coastline 5	219.78	Hd	Rhizocorallium irregulare	6	1.8	24
Hiraiso Coastline 5	219.78	Hd	Rhizocorallium irregulare	5	1.6	23
Hiraiso Coastline 5	219.78	Hd	Rhizocorallium irregulare	3	1.1	22
Hiraiso Coastline 5	219.78	Hd	Rhizocorallium irregulare	6	1.8	18
Hiraiso Coastline 5	219.78	Hd	Rhizocorallium irregulare	4	1.4	13
Hiraiso Coastline 5	233	He	Rhizocorallium irregulare	3	1.1	-
Hiraiso Coastline 4	109.4	Hd	Rhizocorallium jenense	3	1.1	19
Hiraiso Coastline 4	114.33	Hd	Rhizocorallium jenense	4	1.4	29
Hiraiso Coastline 4	114.33	Hd	Rhizocorallium jenense	3	1.1	25
Hiraiso Coastline 4	114.33	Hd	Rhizocorallium jenense	3	1.1	17
Hiraiso Coastline 4	115.43	Hd	Rhizocorallium jenense	9	2.2	45
Hiraiso Coastline 4	115.43	Hd	Rhizocorallium jenense	3	1.1	28
Hiraiso Coastline 4	115.43	Hd	Rhizocorallium jenense	5	1.6	25
Hiraiso Coastline 5	206.4	Hd	Rhizocorallium jenense	5	1.6	35
Hiraiso Coastline 5	206.4	Hd	Rhizocorallium jenense	4	1.4	27
Hiraiso Coastline 1a	5.66	Ha	Skolithos linearis	3	1.1	-
Hiraiso Coastline 1a	5.66	Ha	Skolithos linearis	4	1.4	-
Hiraiso Coastline 1a	5.66	Ha	Skolithos linearis	4	1.4	-
Hiraiso Coastline 1a	5.66	Ha	Skolithos linearis	5	1.6	-
Hiraiso Coastline 3	45.37	Hd	Skolithos linearis	5	1.6	-
Hiraiso Coastline 3	45.37	Hd	Skolithos linearis	5	1.6	-
Hiraiso Coastline 3	45.37	Hd	Skolithos linearis	6	1.8	-
Hiraiso Coastline 4	109.4	Hd	Skolithos linearis	16	2.8	-
Hiraiso Coastline 1a	1	Hb	Small stuffed burrows	1	0	-
Hiraiso Coastline 5	210.66	Hd	Taenidium isp.	2	0.7	-
Hiraiso Coastline 5	210.66	Hd	Taenidium isp.	3	1.1	-
Hiraiso Coastline 5	210.66	Hd	Taenidium isp.	3	1.1	-
Hiraiso Coastline 5	210.66	Hd	Taenidium isp.	3	1.1	-
Hiraiso Coastline 5	211.13	Hd	Taenidium isp.	2	0.7	-
Hiraiso Coastline 5	211.13	Hd	Taenidium isp.	2	0.7	-
Hiraiso Coastline 5	219.78	Hd	Taenidium isp.	2	0.7	-
Hiraiso Coastline 5	219.78	Hd	Taenidium isp.	2	0.7	-
Hiraiso Coastline 5	219.78	Hd	Taenidium isp.	2	0.7	-
Hiraiso Coastline 5	219.78	Hd	Taenidium isp.	3	1.1	-
Hiraiso Coastline 5	219.78	Hd	Taenidium isp.	3	1.1	-
Hiraiso Coastline 5	219.78	Hd	Taenidium isp.	3	1.1	-
Hiraiso Coastline 5	219.78	Hd	Taenidium isp.	3	1.1	-
Hiraiso Coastline 5	219.78	Hd	Taenidium isp.	3	1.1	-
Hiraiso Coastline 5	219.78	Hd	Taenidium isp.	3	1.1	-
Hiraiso Coastline 5	219.78	Hd	Taenidium isp.	3	1.1	-
Hiraiso Coastline 5	220.68	Hd	Taenidium isp.	3	1.1	-
Hiraiso Coastline 5	220.68	Hd	Taenidium isp.	5	1.6	-
Hiraiso Coastline 5	233	He	Taenidium isp.	3	1.1	-
Hiraiso Coastline 5	233	He	Taenidium isp.	4	1.4	-
Hiraiso Coastline 5	233	He	Taenidium isp.	4	1.4	-
Hiraiso Coastline 5	233	He	Taenidium isp.	3	1.1	-
Hiraiso Coastline 5	233	He	Taenidium isp.	3	1.1	-
Hiraiso Coastline 5	233	He	Taenidium isp.	4	1.4	-
Hiraiso Coastline 5	233	He	Taenidium isp.	4	1.4	-
Hiraiso Coastline 5	233	He	Taenidium isp.	3	1.1	-
Hiraiso Coastline 5	233	He	Taenidium isp.	3	1.1	-
Hiraiso Coastline 4	171.8	Hd	Teichichnus rectus	12	2.5	-
Hiraiso Coastline 4	171.8	Hd	Teichichnus rectus	11	2.4	-
Hiraiso Coastline 1a	5.66	Ha	Thalassinoides suevicus	2	0.7	-
Hiraiso Coastline 1a	5.66	Ha	Thalassinoides suevicus	4	1.4	-
Hiraiso Coastline 1a	5.66	Ha	Thalassinoides suevicus	4	1.4	-
Hiraiso Coastline 3	44.71	Hd	Thalassinoides suevicus	2	0.7	-
Hiraiso Coastline 3	44.71	Hd	Thalassinoides suevicus	2	0.7	-
Hiraiso Coastline 3	44.71	Hd	Thalassinoides suevicus	2	0.7	-
Hiraiso Coastline 3	44.71	Hd	Thalassinoides suevicus	2	0.7	-
Hiraiso Coastline 3	44.71	Hd	Thalassinoides suevicus	2	0.7	-
Hiraiso Coastline 3	44.71	Hd	Thalassinoides suevicus	2	0.7	-
Hiraiso Coastline 3	44.71	Hd	Thalassinoides suevicus	2	0.7	-
Hiraiso Coastline 3	44.71	Hd	Thalassinoides suevicus	2	0.7	-
Hiraiso Coastline 3	44.71	Hd	Thalassinoides suevicus	3	1.1	-
Hiraiso Coastline 3	44.71	Hd	Thalassinoides suevicus	3	1.1	-
Hiraiso Coastline 3	44.71	Hd	Thalassinoides suevicus	3	1.1	-
Hiraiso Coastline 3	44.71	Hd	Thalassinoides suevicus	3	1.1	-
Hiraiso Coastline 3	44.71	Hd	Thalassinoides suevicus	3	1.1	-
Hiraiso Coastline 3	44.71	Hd	Thalassinoides suevicus	3	1.1	-
Hiraiso Coastline 3	44.71	Hd	Thalassinoides suevicus	3	1.1	-
Hiraiso Coastline 3	44.71	Hd	Thalassinoides suevicus	3	1.1	-
Hiraiso Coastline 3	44.71	Hd	Thalassinoides suevicus	3	1.1	-
Hiraiso Coastline 3	44.71	Hd	Thalassinoides suevicus	3	1.1	-
Hiraiso Coastline 3	44.71	Hd	Thalassinoides suevicus	3	1.1	-
Hiraiso Coastline 3	44.71	Hd	Thalassinoides suevicus	4	1.4	-
Hiraiso Coastline 3	44.71	Hd	Thalassinoides suevicus	5	1.6	-
Hiraiso Coastline 3	60.8	Hc	Thalassinoides suevicus	23	3.1	-
Hiraiso Coastline 3	60.8	Hc	Thalassinoides suevicus	26	3.3	-
Hiraiso Coastline 3	60.8	Hc	Thalassinoides suevicus	24	3.2	-
Hiraiso Coastline 3	63.25	Hc	Thalassinoides suevicus	23	3.1	-
Hiraiso Coastline 3	63.25	Hc	Thalassinoides suevicus	24	3.2	-
Hiraiso Coastline 3	63.25	Hc	Thalassinoides suevicus	26	3.3	-
Hiraiso Coastline 4	109.39	Hd	Thalassinoides suevicus	6	1.8	-
Hiraiso Coastline 4	109.39	Hd	Thalassinoides suevicus	7	1.9	-
Hiraiso Coastline 4	109.39	Hd	Thalassinoides suevicus	8	2.1	-
Hiraiso Coastline 4	109.39	Hd	Thalassinoides suevicus	9	2.2	-
Hiraiso Coastline 4	109.39	Hd	Thalassinoides suevicus	9	2.2	-
Hiraiso Coastline 4	109.39	Hd	Thalassinoides suevicus	14	2.6	-
Hiraiso Coastline 4	109.39	Hd	Thalassinoides suevicus	21	3	-
Hiraiso Coastline 4	109.61	Hd	Thalassinoides suevicus	3	1.1	-
Hiraiso Coastline 4	109.61	Hd	Thalassinoides suevicus	4	1.4	-
Hiraiso Coastline 4	109.61	Hd	Thalassinoides suevicus	6	1.8	-
Hiraiso Coastline 4	109.61	Hd	Thalassinoides suevicus	14	2.6	-
Hiraiso Coastline 4	140.98	Hd	Thalassinoides suevicus	16	2.8	-
Hiraiso Coastline 4	170.58	Hc	Thalassinoides suevicus	9	2.2	-
Hiraiso Coastline 4	170.58	Hc	Thalassinoides suevicus	8	2.1	-
Hiraiso Coastline 4	170.58	Hc	Thalassinoides suevicus	7	1.9	-
Hiraiso Coastline 4	170.58	Hc	Thalassinoides suevicus	4	1.4	-
Hiraiso Coastline 4	170.58	Hc	Thalassinoides suevicus	6	1.8	-
Hiraiso Coastline 5	205.56	Hd	Thalassinoides suevicus	4	1.4	-
Hiraiso Coastline 5	205.56	Hd	Thalassinoides suevicus	8	2.1	-
Hiraiso Coastline 5	213.94	Hd	Thalassinoides suevicus	11	2.4	-
Hiraiso Coastline 5	213.94	Hd	Thalassinoides suevicus	14	2.6	-
