# Supplementary material for: Palaeoecology of the Hiraiso Formation (Miyagi Prefecture, Japan) and implications for the recovery following the end-Permian mass extinction
Source: PeerJ. 2022 Dec 19;10:e14357. doi: 10.7717/peerj.14357 (PMC9774009; doi:10.7717/peerj.14357)
Supplement: Supplemental Information 3 — Dataset containing the ichnofabric data of the different ichnofabrics recorded from the polished slabs. [file peerj-10-14357-s003.csv]

sample	Log Height (m)	Facies	Ichnodiversity	Ichnofabric Index	Ichnofabric	Ichno_name	Burrow Depth
1	15.5	Ha'	1	2	9	Chondrites	-2
2	16.7	Ha'	2	4	5	Rhizocorallium-Chondrites	-3
3	16.71	Ha'	0	1	1	Massive	0
4	3.5	Ha	2	5	3	Teichichnus	-4
5	4.2	Ha	0	1	1	Massive	0
6	8.8	Ha	0	1	1	Massive	0
7	10.9	Ha	4	5	2	Vertical Indet.	-5
8	11.8	Ha	4	3	2	Vertical Indet.	-5
9	0.9	Hb	1	2	1	Massive	0
10	1	Hb	4	3	4	Chondrites-Teichichnus	-4
11	1	Hb	5	2	4	Chondrites-Teichichnus	-3
12	1.1	Hb	2	3	2	Vertical Indet.	-5
13	1.2	Hb	1	3	3	Teichichnus	-3
15	3.3	Hb	0	1	1	Laminated	0
16	4.8	Hb	3	5	3	Teichichnus	-7
17	6.5	Hb	0	1	1	Massive	0
18	7.3	Hb	0	1	1	Laminated	0
19	7.5	Hb	0	1	1	Massive	0
20	9.76	Hb	3	2	2	Vertical Indet.	-1
22	17.9	Hb	0	1	1	Massive	0
23	18.4	Hb	0	1	1	Massive	0
24	20.5	Hb	0	1	1	Massive	0
25	21.5	Hb	0	1	1	Massive	0
26	22.2	Hb	0	1	1	Massive	0
27	66.21	Hc	2	5	3	Teichichnus	-6
28	67.1	Hc	4	5	2	Vertical Indet.	-10
29	96.4	Hc	1	2	1	Massive	-3
30	100	Hc	4	5	9	Chondrites	-5
32	101.1	Hc	0	1	1	Laminated	0
33	102.7	Hc	3	4	6	Chondrites-Diplocraterion	-6
34	104.72	Hc	2	4	9	Chondrites	-3
35	105.09	Hc	1	4	9	Chondrites	-3
39	136.85	Hc	2	4	9	Chondrites	-4
40	138.95	Hc	1	3	9	Chondrites	-8
43	170.54	Hc	2	4	9	Chondrites	-3
44	37.5	Hd	4	4	3	Teichichnus	-6
45	38.75	Hd	1	1	1	Massive	0
46	43.4	Hd	4	5	7	Rhizocorallium	-8
47	44.7	Hd	3	4	9	Chondrites	-7
48	45.8	Hd	4	5	3	Teichichnus	-6
49	47.3	Hd	0	1	1	Massive	0
50	69.9	Hd	4	4	3	Teichichnus	-10
51	140.25	Hd	2	3	5	Rhizocorallium-Chondrites	-3
52	165.24	Hd	2	3	9	Chondrites	-3
53	169.44	Hd	2	4	8	Chondrites-Rhizocorallium	-4
54	201.1	Hd	3	4	5	Rhizocorallium-Chondrites	-5
55	202.3	Hd	4	5	7	Rhizocorallium	-7
57	206.9	Hd	4	5	6	Chondrites-Diplocraterion	-7
58	207.9	Hd	3	3	9	Chondrites	-8
59	210.7	Hd	3	5	9	Chondrites	-5
60	211.2	Hd	4	5	7	Rhizocorallium	-10
61	213	Hd	3	4	5	Rhizocorallium-Chondrites	-6
62	216.1	Hd	3	5	7	Rhizocorallium	-9
64	218.6	Hd	3	5	7	Rhizocorallium	-6
65	142	He	3	5	8	Chondrites-Rhizocorallium	-10
66	148.05	He	3	4	9	Chondrites	-6
67	156.25	He	1	3	9	Chondrites	-4
