# Supplementary material for: Palaeoecology of the Hiraiso Formation (Miyagi Prefecture, Japan) and implications for the recovery following the end-Permian mass extinction
Source: PeerJ. 2022 Dec 19;10:e14357. doi: 10.7717/peerj.14357 (PMC9774009; doi:10.7717/peerj.14357)
Supplement: Supplemental Information 4 — Dataset containing the bivalve body size data from the bedding surfaces. [file peerj-10-14357-s004.csv]

Section	log height	Species	height (mm)	width (mm)	geometric size (natural log; mm)
Hiraiso Coastline 2	18.6	Eumorphotis iwanowi	44	46	45
Hiraiso Coastline 2	18.6	Eumorphotis iwanowi	25	30	27.4
Hiraiso Coastline 2	18.6	Eumorphotis iwanowi	47	38	42.3
Hiraiso Coastline 2	18.6	Eumorphotis iwanowi	64	48	55.4
Hiraiso Coastline 2	18.6	Eumorphotis iwanowi	26	31	28.4
Hiraiso Coastline 2	18.6	Eumorphotis iwanowi	33	42	37.2
Hiraiso Coastline 2	18.6	Eumorphotis iwanowi	56	48	51.8
Hiraiso Coastline 2	18.6	Eumorphotis iwanowi	46	40	42.9
Hiraiso Coastline 2	18.6	Eumorphotis iwanowi	54	49	51.4
Hiraiso Coastline 2	18.6	Eumorphotis iwanowi	46	44	45
Hiraiso Coastline 2	18.6	Eumorphotis iwanowi	50	45	47.4
Hiraiso Coastline 2	18.6	Eumorphotis iwanowi	56	47	51.3
Hiraiso Coastline 2	18.6	Eumorphotis iwanowi	45	37	40.8
Hiraiso Coastline 2	18.6	Eumorphotis iwanowi	45	46	45.5
Hiraiso Coastline 2	18.6	Eumorphotis iwanowi	41	42	41.5
Hiraiso Coastline 2	18.6	Eumorphotis iwanowi	29	26	27.5
Hiraiso Coastline 2	18.6	Eumorphotis iwanowi	34	46	39.5
Hiraiso Coastline 2	18.6	Eumorphotis iwanowi	51	61	55.8
Hiraiso Coastline 2	18.6	Eumorphotis iwanowi	19	24	21.4
Hiraiso Coastline 2	18.6	Eumorphotis iwanowi	28	33	30.4
Hiraiso Coastline 2	18.6	Eumorphotis iwanowi	33	42	37.2
Hiraiso Coastline 2	18.6	Eumorphotis iwanowi	47	54	50.4
Hiraiso Coastline 2	18.6	Eumorphotis iwanowi	46	55	50.3
Hiraiso Coastline 2	18.6	Eumorphotis iwanowi	49	55	51.9
Hiraiso Coastline 2	18.6	Eumorphotis iwanowi	41	49	44.8
Hiraiso Coastline 2	18.6	Eumorphotis iwanowi	44	50	46.9
Hiraiso Coastline 2	18.6	Eumorphotis iwanowi	47	48	47.5
Hiraiso Coastline 2	18.6	Eumorphotis iwanowi	47	41	43.9
Hiraiso Coastline 2	18.6	Eumorphotis iwanowi	46	30	37.1
Hiraiso Coastline 2	18.6	Eumorphotis iwanowi	50	44	46.9
Hiraiso Coastline 2	18.6	Eumorphotis iwanowi	42	56	48.5
Hiraiso Coastline 2	18.6	Eumorphotis iwanowi	42	43	42.5
Hiraiso Coastline 2	18.6	Eumorphotis iwanowi	40	39	39.5
Hiraiso Coastline 2	18.6	Eumorphotis iwanowi	16	14	15
Hiraiso Coastline 2	18.6	Eumorphotis iwanowi	19	16	17.4
Hiraiso Coastline 2	18.6	Eumorphotis iwanowi	22	16	18.8
Hiraiso Coastline 2	18.6	Eumorphotis iwanowi	23	19	20.9
Hiraiso Coastline 2	18.6	Eumorphotis iwanowi	39	36	37.5
Hiraiso Coastline 2	18.6	Eumorphotis iwanowi	34	28	30.9
Hiraiso Coastline 2	18.6	Eumorphotis iwanowi	59	54	56.4
Hiraiso Coastline 2	18.6	Eumorphotis iwanowi	46	47	46.5
Hiraiso Coastline 2	18.6	Eumorphotis iwanowi	41	46	43.4
Hiraiso Coastline 2	18.6	Eumorphotis iwanowi	29	36	32.3
Hiraiso Coastline 2	18.6	Eumorphotis iwanowi	43	32	37.1
Hiraiso Coastline 2	18.6	Eumorphotis iwanowi	29	18	22.8
Hiraiso Coastline 2	18.6	Eumorphotis iwanowi	37	29	32.8
Hiraiso Coastline 2	18.6	Neoschizodus laevigatus	9	8	8.5
Hiraiso Coastline 2	18.6	Neoschizodus laevigatus	7	9	7.9
Hiraiso Coastline 2	18.6	Neoschizodus laevigatus	9	10	9.5
Hiraiso Coastline 2	18.6	Neoschizodus laevigatus	8	9	8.5
Hiraiso Coastline 1a	6.8	Neoschizodus laevigatus	13	18	15.3
Hiraiso Coastline 1a	6.8	Neoschizodus laevigatus	9	10	9.5
Hiraiso Coastline 1a	6.8	Neoschizodus laevigatus	10	11	10.5
Hiraiso Coastline 1a	6.8	Neoschizodus laevigatus	9	14	11.2
Hiraiso Coastline 1a	6.8	Neoschizodus laevigatus	8	13	10.2
Hiraiso Coastline 1a	6.8	Neoschizodus laevigatus	6	10	7.7
Hiraiso Coastline 1a	6.8	Neoschizodus laevigatus	5	11	7.4
Hiraiso Coastline 1a	6.8	Neoschizodus laevigatus	10	13	11.4
Hiraiso Coastline 1a	6.8	Neoschizodus laevigatus	10	12	11
Hiraiso Coastline 1a	6.8	Neoschizodus laevigatus	11	14	12.4
Hiraiso Coastline 1a	6.8	Neoschizodus laevigatus	13	13	13
Hiraiso Coastline 1a	6.8	Neoschizodus laevigatus	10	12	11
Hiraiso Coastline 1a	6.8	Neoschizodus laevigatus	8	12	9.8
Hiraiso Coastline 1a	6.8	Neoschizodus laevigatus	8	11	9.4
Hiraiso Coastline 1a	6.8	Neoschizodus laevigatus	8	11	9.4
Hiraiso Coastline 1a	6.8	Neoschizodus laevigatus	9	23	14.4
Hiraiso Coastline 1a	6.8	Neoschizodus laevigatus	4	8	5.7
Hiraiso Coastline 1a	6.8	Neoschizodus laevigatus	8	11	9.4
Hiraiso Coastline 1a	6.8	Neoschizodus laevigatus	5	7	5.9
Hiraiso Coastline 1a	6.8	Neoschizodus laevigatus	8	10	8.9
Hiraiso Coastline 1a	6.8	Neoschizodus laevigatus	13	20	16.1
Hiraiso Coastline 1a	6.8	Neoschizodus laevigatus	9	20	13.4
Hiraiso Coastline 1a	6.8	Neoschizodus laevigatus	9	16	12
Hiraiso Coastline 1a	6.8	Neoschizodus laevigatus	10	13	11.4
Hiraiso Coastline 1a	6.8	Neoschizodus laevigatus	9	11	9.9
Hiraiso Coastline 1a	6.8	Neoschizodus laevigatus	12	23	16.6
Hiraiso Coastline 1a	6.8	Neoschizodus laevigatus	11	14	12.4
Hiraiso Coastline 1a	6.8	Neoschizodus laevigatus	9	14	11.2
Hiraiso Coastline 1a	6.8	Neoschizodus laevigatus	10	14	11.8
Hiraiso Coastline 1a	6.8	Neoschizodus laevigatus	6	12	8.5
Hiraiso Coastline 1a	6.8	Neoschizodus laevigatus	7	15	10.2
Hiraiso Coastline 1a	6.8	Neoschizodus laevigatus	10	12	11
Hiraiso Coastline 1a	6.8	Neoschizodus laevigatus	7	11	8.8
Hiraiso Coastline 1a	6.8	Neoschizodus laevigatus	8	11	9.4
Hiraiso Coastline 1a	6.8	Neoschizodus laevigatus	9	15	11.6
Hiraiso Coastline 1a	6.8	Neoschizodus laevigatus	11	13	12
Hiraiso Coastline 1a	6.8	Neoschizodus laevigatus	10	14	11.8
Hiraiso Coastline 1a	6.8	Neoschizodus laevigatus	17	15	16
Hiraiso Coastline 1a	6.8	Neoschizodus laevigatus	6	12	8.5
Hiraiso Coastline 1a	6.8	Neoschizodus laevigatus	8	16	11.3
Hiraiso Coastline 1a	6.8	Neoschizodus laevigatus	9	11	9.9
Hiraiso Coastline 1a	6.8	Neoschizodus laevigatus	6	12	8.5
Hiraiso Coastline 1a	6.8	Neoschizodus laevigatus	11	14	12.4
Hiraiso Coastline 1a	6.8	Neoschizodus laevigatus	7	11	8.8
Hiraiso Coastline 1a	6.8	Neoschizodus laevigatus	10	15	12.2
Hiraiso Coastline 1a	6.8	Neoschizodus laevigatus	9	12	10.4
Hiraiso Coastline 1a	6.8	Neoschizodus laevigatus	7	11	8.8
Hiraiso Coastline 1a	6.8	Neoschizodus laevigatus	6	13	8.8
Hiraiso Coastline 1a	6.8	Neoschizodus laevigatus	7	13	9.5
Hiraiso Coastline 1a	6.8	Neoschizodus laevigatus	10	12	11
Hiraiso Coastline 1a	6.8	Neoschizodus laevigatus	6	10	7.7
Hiraiso Coastline 1a	6.8	Neoschizodus laevigatus	10	11	10.5
Hiraiso Coastline 1a	6.8	Neoschizodus laevigatus	7	12	9.2
Hiraiso Coastline 1a	6.8	Neoschizodus laevigatus	6	10	7.7
Hiraiso Coastline 1a	6.8	Neoschizodus laevigatus	7	14	9.9
Hiraiso Coastline 1a	6.8	Neoschizodus laevigatus	5	9	6.7
Hiraiso Coastline 1a	6.8	Neoschizodus laevigatus	9	12	10.4
Hiraiso Coastline 1a	6.8	Neoschizodus laevigatus	5	6	5.5
Hiraiso Coastline 1a	6.8	Neoschizodus laevigatus	5	7	5.9
Hiraiso Coastline 1a	6.8	Neoschizodus laevigatus	5	10	7.1
