# Supplementary material for: Palaeoecology of the Hiraiso Formation (Miyagi Prefecture, Japan) and implications for the recovery following the end-Permian mass extinction
Source: PeerJ. 2022 Dec 19;10:e14357. doi: 10.7717/peerj.14357 (PMC9774009; doi:10.7717/peerj.14357)
Supplement: Supplemental Information 5 — Matrix containing the relative abundances of the different skeletal fossils recorded from the polished slabs. [file peerj-10-14357-s005.csv]

Section	Log Height (m)	Facies	Bivalve 1	Bivalve 2	Bivalve 3	Bivalve 4	Bivalve 5	Bivalve 6	Gastropod 1	Gastropod 2	Scaphopod 1	Scaphopod 2	Brachiopod	Crinoid	Ostracod	Microconchid	Ammonoid		Richness	Shell Bed Thickness (cm)	Pyrite	Rip up clasts
Hiraiso Coast 2	1.00	Hb	6	42	4	0	21	0	0	0	11	0	0	6	0	2	0		7	4*	some small pyrite
Hiraiso Coast 2	2.09	Hb	3	55	30	10	3	0	2	3	3	0	0	14	3	2	0		11
Hiraiso Coast 2	2.31	Hb	1	0	2	0	0	0	0	0	0	0	0	17	5	2	0		5	0	abundant small pyrite	Yes
Hiraiso Coast 1b	3.50	Ha	0	0	0	0	0	0	0	0	0	0	3	24	0	0	0		2
Hiraiso Coast 1b	3.87	Ha	0	0	5	0	0	0	0	0	0	0	0	2	0	0	0		2
Hiraiso Coast 2	4.00	Ha	0	89	39	4	3	0	3	18	9	0	0	6	2	3	0		10	5		Yes
Hiraiso Coast 2	4.10	Ha	0	86	35	9	6	0	4	10	6	0	0	3	1	0	0		9	5		Yes
Hiraiso Coast 1b	4.47	Ha	8	0	20	0	0	0	0	0	0	0	0	0	0	0	0		2
Hiraiso Coast 1a	5.04	Ha	0	38	14	1	3	0	0	13	0	0	0	3	0	0	0		6	2
Hiraiso Coast 2	5.47	Ha	3	0	2	0	0	0	0	0	0	0	0	40	1	5	0		5	1*	abundant small pyrite, polyframboidal pyrite	Yes
Hiraiso Coast 2	5.57	Ha	16	61	70	0	3	0	7	9	2	0	0	11	8	19	0		10	3	polyframboidal pyrtie
Kamirwarizaki	6.84	Hb	2	54	21	25	6	1	0	3	5	3	0	70	0	0	0		10	6	abundant small pyrite
Hiraiso Coast 2	9.23	Ha	0	56	0	31	0	0	0	1	4	0	0	3	4	0	0		6	4	abundant small pyrite
Kamirwarizaki	9.76	Hb	8	42	35	15	11	0	0	5	6	0	0	39	4	2	0		10	4	polyframboidal pyrtie in shells
Hiraiso Coast 2	12.00	Ha	2	41	2	33	0	0	1	0	4	0	0	6	1	0	0		8	4	abundant small pyrite
Kamirwarizaki	12.26	Hb	41	12	33	5	0	0	0	5	0	0	0	52	7	4	0		8	4	abundant small pyrite	Yes
Hiraiso Coast 2	12.60	Hb	3	92	10	31	10	0	6	3	7	0	0	6	0	0	0		9	7	abundant small pyrite
Kamirwarizaki	13.40	Hb	4	75	26	17	1	0	1	9	10	0	0	25	1	4	0		11	5	rare euhidral pyrite
Kamirwarizaki	13.50	Hb	2	69	75	3	3	0	3	6	5	0	0	27	0	1	3		11	5		Yes
Hiraiso Coast 2	14.80	Hz	2	26	12	51	1	0	0	3	2	0	0	10	0	0	0		8	5	abundant small pyrite
Hiraiso Coast 2	15.50	Hz	0	43	6	5	0	0	8	7	19	0	0	10	0	0	0		7	3	abundant small pyrite
Hiraiso Coast 2	15.66	Hz	4	57	17	6	2	0	3	2	3	0	0	12	3	3	0		11	5	euhydral pyrite, polyframboidal pyrite
Hiraiso Coast 2	16.50	Hz	0	32	6	9	0	0	0	1	1	0	0	8	0	1	0		7	2
Hiraiso Coast 2	16.55	Hz	0	70	14	5	11	0	1	9	3	0	0	4	1	0	0		9	4
Hiraiso Coast 2	17.65	Hb	16	53	30	11	2	0	10	6	0	0	0	5	6	13	2		11	4	some small pyrite
Hiraiso Coast 2	19.00	Hb	0	44	10	5	1	0	0	10	0	0	0	1	0	0	0		6	2	abundant small pyrite
Hiraiso Coast 2	21.50	Hb	8	25	22	0	0	0	0	6	0	0	0	4	0	0	0		5	2
Hiraiso Coast 2	21.89	Hb	5	65	19	10	11	0	15	2	5	0	0	4	0	4	0		10	4	abundant small pyrite	Yes
Hiraiso Coast 2	24.03	Hc	0	86	34	0	5	0	4	5	1	0	0	1	1	6	2		10	6
Hiraiso Coast 2	25.50	Hc	6	23	18	0	0	0	3	7	1	0	0	4	10	0	0		8	1	euhidral pyrite, some small pyrite	Yes
Hiraiso Coast 3	62.50	Hc	1	0	0	0	0	0	1	3	0	0	0	38	1	2	0		6	0	abundant small pyrite	Yes
Hiraiso Coast 3	66.21	Hc	4	63	2	0	4	0	2	6	6	0	0	20	4	18	7		11	3	abundant small pyrite
Hiraiso Coast 3	69.90	Hd	6	11	0	0	1	0	0	0	3	0	0	10	13	17	1		8	1	abundant small pyrite
Hiraiso Coast 4	104.72	Hc	0	5	0	0	0	0	19	1	0	0	0	1	2	0	0		5	2	polyframboidal pyrite
Hiraiso Coast 4	105.09	Hc	0	29	3	2	1	0	0	0	5	0	0	0	0	0	0		5	2	abundant small pyrite
Hiraiso Coast 4	105.71	Hc	0	61	0	6	3	0	0	0	21	0	0	37	5	2	0		7	5	abundant small pyrite
Hiraiso Coast 4	107.30	Hc	0	0	0	0	0	0	0	0	0	0	0	100	0	0	0		1	0	polyframboidal pyrite
Hiraiso Coast 4	120.85	Hc	0	53	27	2	0	0	2	6	6	0	0	11	9	10	0		9	5	abundant small pyrite	Yes
Hiraiso Coast 4	125.43	Hc	6	40	0	11	0	0	1	0	7	0	0	16	7	8	0		8	2		Yes
Hiraiso Coast 4	161.68	Hc	5	70	1	3	8	0	2	6	8	0	0	4	0	0	0		9	5	abundant small pyrite
Hiraiso Coast 4	165.24	Hd	0	80	0	12	9	1	1	6	25	0	1	6	1	0	0		10	6	abundant small pyrite, polyframboidal pyrite, whole pyratised shell
Hiraiso Coast 4	169.44	Hd	3	15	7	2	0	2	0	0	2	0	0	7	7	5	0		9	1	abundant small pyrite
Hiraiso Coast 4	170.02	Hc	7	32	3	3	2	0	0	0	11	0	0	10	0	7	1		9	4	large clusters of pyrite
Hiraiso Coast 4	170.54	Hc	1	43	3	6	0	0	0	0	9	0	0	27	1	0	0		7	2	abundant small pyrite
