# Supplementary material for: Palaeoecology of the Hiraiso Formation (Miyagi Prefecture, Japan) and implications for the recovery following the end-Permian mass extinction
Source: PeerJ. 2022 Dec 19;10:e14357. doi: 10.7717/peerj.14357 (PMC9774009; doi:10.7717/peerj.14357)
Supplement: Supplemental Information 6 — Dataset containing the elemental data. [file peerj-10-14357-s006.csv]

						Analyte	Mo	Cu	Pb	Zn	Ag	Ni	Co	Mn	Fe	As	U	Th	Sr	Cd	Sb	Bi	V	Ca	P	La	Cr	Mg	Ba	Ti	Al	Na	K	W	Zr	Sn	Be	Sc	S	Y	Ce	Pr	Nd	Sm	Eu	Gd	Tb	Dy	Ho
						Unit	PPM	PPM	PPM	PPM	PPB	PPM	PPM	PPM	%	PPM	PPM	PPM	PPM	PPM	PPM	PPM	PPM	%	%	PPM	PPM	%	PPM	%	%	%	%	PPM	PPM	PPM	PPM	PPM	%	PPM	PPM	PPM	PPM	PPM	PPM	PPM	PPM	PPM	PPM
						MDL	0.05	0.1	0.02	0.2	20	0.1	0.2	1	0.01	0.2	0.1	0.1	1	0.02	0.02	0.04	1	0.01	0.001	0.1	1	0.01	1	0.001	0.01	0.001	0.01	0.1	0.2	0.1	1	0.1	0.04	0.1	0.02	0.1	0.1	0.1	0.1	0.1	0.1	0.1	0.1
Sample	log (cm)	log cumulative (cm)	lithlogy	section	facies	Type
20160712 G1	10	10	siltstone	2	Hb	Rock Pulp	0.16	39.2	6.82	87.8	23	25.4	16.5	659	4.89	3.8	1.1	3.6	310	0.14	0.58	0.13	126	3.73	0.074	13.9	41	2.22	383	0.434	7.91	2.583	1.64	0.6	52.8	1.2	1	16.9	0.08	21.1	29.83	3.9	16.5	3.8	0.9	3.7	0.6	3.6	0.7
20160712 G2A	80	80	very fine sandstone	2	Hb	Rock Pulp	0.17	11.1	7.89	47.6	20	12.5	11.5	631	2.77	2.8	1	2.6	547	0.12	0.23	0.05	99	10.46	0.055	11.3	26	1.11	490	0.331	6.86	2.575	1.16	0.4	26	0.7	<1	12.3	<0.04	14.7	22.2	2.8	11.7	2.6	0.8	2.6	0.4	2.3	0.5
20160712 G2B	80	80	very fine sandstone	2	Hb	Rock Pulp	0.15	13.1	6.26	50.8	<20	14.3	12.1	619	3.33	2.7	1.2	3.2	438	0.11	0.18	0.05	105	9.46	0.064	13.7	31	1.4	266	0.371	7.01	2.698	0.95	0.4	32.2	0.8	<1	14	<0.04	16.6	28.1	3.5	14.5	3.2	0.9	3.1	0.5	2.9	0.6
20160712 G3	110	110	fine sandstone	2	Hb	Rock Pulp	0.18	14.8	6.88	59.7	<20	16.6	13.9	626	3.68	3.5	1.4	3.9	408	0.07	0.24	0.08	120	8.17	0.067	14.4	39	1.62	261	0.426	7.45	2.805	0.99	0.5	40.5	0.9	<1	14.9	<0.04	17.9	28.7	3.6	15	3.4	0.9	3.2	0.5	3.1	0.6
20160712 G4	160	160	fine sandstone	2	Hb	Rock Pulp	0.18	20.6	10.19	73	21	20.5	17.9	638	4.32	3.8	1.2	3.4	394	0.13	0.42	0.11	133	5.71	0.066	12.6	46	1.85	276	0.45	7.79	3.019	1.06	0.4	42	0.9	<1	16.1	0.15	19.2	25.92	3.3	13.8	3.2	0.9	3.2	0.5	3.2	0.6
20160712 G5	200	200	very fine sandstone	2	Hb	Rock Pulp	0.2	20.9	7.64	75	<20	21.5	17.5	691	4.98	4	1.4	3.9	382	0.14	0.38	0.11	137	4.73	0.075	14.9	47	2.24	292	0.476	8.11	2.94	1.13	0.5	47.7	1	<1	17.2	0.07	20.4	30.75	3.9	16.2	3.7	1	3.6	0.6	3.5	0.7
20160712 G6	260	260	fine sandstone	2	Hb	Rock Pulp	0.24	9.5	5.68	43.8	<20	11.8	11.6	895	2.99	2.5	1.2	3.3	427	0.07	0.22	0.04	99	13.14	0.059	13.1	29	1.23	258	0.363	6.27	2.222	0.86	0.4	27.7	0.8	<1	12.6	<0.04	17.8	26.31	3.3	14.1	3.1	0.9	3	0.5	2.9	0.6
20160712 G8	330	330	fine sandstone	2	Hb	Rock Pulp	0.25	18.9	10.61	72.4	<20	18.2	15.1	682	4.33	7.2	1.4	4	362	0.21	0.29	0.11	117	5.87	0.066	14	40	1.95	267	0.414	7.7	2.613	1.07	0.5	43.1	1	<1	15.7	0.06	19	29.35	3.7	15.5	3.5	0.9	3.4	0.5	3.2	0.7
20160712 G9	380	380	very fine sandstone	2	Ha	Rock Pulp	0.2	9.4	4.63	39.7	<20	10.3	9.5	766	2.57	4.6	1.2	3.4	428	0.1	0.19	<0.04	95	13.16	0.057	13.9	25	0.98	249	0.341	5.91	2.206	0.88	0.4	25.9	0.7	<1	12.3	<0.04	18.6	28.11	3.5	15	3.3	0.9	3.3	0.5	3.1	0.6
20160712 G10	450	450	siltstone	2	Ha	Rock Pulp	0.19	31.6	10.4	85.5	<20	25.5	19	726	5.16	10.2	1.3	4.2	320	0.22	0.44	0.13	118	3.99	0.064	14.2	43	2.34	425	0.438	8.31	2.552	1.66	0.5	52.8	1.1	1	15.7	0.09	19.8	31.16	3.9	16.6	3.7	1	3.7	0.5	3.5	0.7
20160712 G11	500	500	fine sandstone	2	Ha	Rock Pulp	0.14	11	5.66	44.4	<20	11.7	10.5	567	2.87	3.5	1	3	423	0.11	0.18	<0.04	96	8.3	0.051	11	27	1.23	247	0.347	6.78	2.734	0.93	0.3	25.3	0.7	<1	12.8	<0.04	14.8	22.79	2.9	12.2	2.7	0.8	2.7	0.4	2.6	0.5
20160712 G13	600	600	very fine sandstone	2	Hb	Rock Pulp	0.12	11.4	4.53	44.2	<20	12.2	11	1073	3.06	3.5	1	3	407	0.11	0.18	<0.04	96	9.6	0.051	11.9	25	1.3	235	0.341	6.57	2.461	0.88	0.3	24.4	0.7	<1	12.8	<0.04	18.5	24.59	3.2	13.5	3.1	0.9	3.1	0.5	3	0.6
20160712 G14	650	650	fine sandstone	2	Hb	Rock Pulp	0.14	12.8	6.2	55	<20	15	13.5	714	3.99	3.1	1.1	3.2	434	0.09	0.18	0.04	114	6.4	0.06	12.1	34	1.81	236	0.401	6.94	2.711	0.89	0.4	29.5	0.8	<1	14.7	<0.04	16.8	25.52	3.3	13.8	3.1	0.9	3.1	0.5	3	0.6
20160712 G15	700	700	fine sandstone	2	Hb	Rock Pulp	0.13	11.4	5.38	49	<20	13.1	11.9	612	3.37	3.2	1.1	3.1	448	0.11	0.18	0.04	101	7.2	0.057	12	31	1.52	250	0.368	6.96	2.785	0.91	0.3	26.3	0.7	<1	13.7	<0.04	16.5	24.96	3.2	13.6	3.1	0.9	3.1	0.5	2.9	0.6
20160712 G17	800	800	very fine sandstone	2	Hb	Rock Pulp	0.14	11.3	5.37	46.2	<20	12.1	11.2	889	3.04	3.7	0.9	2.5	432	0.09	0.19	<0.04	98	8.98	0.05	11.6	26	1.27	256	0.35	6.71	2.607	0.85	0.3	24.2	0.7	<1	13	<0.04	17.3	24.03	3	13.2	3	0.9	3.1	0.4	2.8	0.6
20160712 G18	870	870	fine sandstone	2	Ha	Rock Pulp	0.13	13.9	5.87	53.9	<20	14.6	13.1	629	3.51	3.5	0.9	2.6	472	0.08	0.17	<0.04	108	6.07	0.055	10.6	38	1.54	266	0.375	7.18	3.047	0.92	0.4	26.8	0.7	<1	13.9	<0.04	15.9	22.48	2.9	12.5	2.8	0.9	2.9	0.4	2.8	0.5
20160712 G19	910	910	fine sandstone	2	Ha	Rock Pulp	0.13	17.4	7.58	61.7	<20	17.3	15.6	707	4.3	4.6	0.9	2.5	446	0.11	0.2	0.06	118	4.98	0.056	10.6	35	1.94	266	0.391	7.5	3.05	0.93	0.3	28.9	0.8	<1	14.7	<0.04	15.8	22.81	3	12.6	3	0.8	2.9	0.4	2.8	0.6
20160712 G20	960	960	very fine sandstone	2	Ha	Rock Pulp	0.11	18	6.97	62	106	17.3	15	640	4.06	4.6	0.8	2.4	446	0.07	0.16	0.06	109	4.84	0.054	10.5	33	1.81	268	0.376	7.56	3.114	0.95	0.4	29.8	0.7	<1	14	<0.04	15.6	21.98	2.8	12.3	2.9	0.8	2.9	0.4	2.8	0.6
20160712 G21	1030	1030	fine sandstone	2	Ha	Rock Pulp	0.12	22.3	7.35	70	<20	20	16.3	683	4.43	4.8	1	2.9	420	0.1	0.18	0.07	113	4.73	0.063	12.2	37	2.06	301	0.406	8.18	3.188	1.07	0.4	35.5	0.9	<1	15.5	<0.04	17.8	25.82	3.3	14	3.2	0.9	3.3	0.5	3.1	0.6
20160712 G22	1080	1080	very fine sandstone	2	Ha	Rock Pulp	0.14	21.5	8.3	71.7	<20	20.7	17.2	709	4.84	7.6	1.2	3.7	357	0.15	0.23	0.1	127	4.13	0.064	12.4	42	2.18	289	0.434	8.13	2.884	1.03	0.4	39.9	1	<1	16.2	<0.04	18.2	26.82	3.5	14.4	3.4	1	3.3	0.5	3.2	0.7
20160712 G23	1110	1110	very fine sandstone	2	Ha	Rock Pulp	0.12	12.3	5.04	43.1	<20	11.5	10.3	610	2.59	4.7	0.8	2.1	421	0.09	0.19	0.05	92	9.14	0.05	10.6	26	1.1	365	0.316	6.82	2.653	0.95	0.4	22.3	0.6	<1	12.1	<0.04	15.1	21.94	2.8	12.1	2.8	0.9	2.8	0.4	2.6	0.5
20160712 G24	1180	1180	very fine sandstone	2	Ha	Rock Pulp	0.1	17.8	8.32	64.2	<20	17.6	15.5	645	4.13	7.2	0.8	2.5	380	0.16	0.2	0.08	103	4.76	0.051	10.3	32	1.89	266	0.345	7.63	2.81	0.99	0.3	33.2	0.8	<1	13.4	<0.04	15.1	21.97	2.8	12	2.8	0.8	2.8	0.4	2.7	0.5
20160712 G25	1230	1230	very fine sandstone	2	Hb	Rock Pulp	0.11	13.4	6.25	49.1	<20	13.6	12.1	573	3.27	4.2	0.9	2.4	426	0.11	0.18	0.04	100	6.94	0.054	10.2	27	1.39	252	0.332	6.95	2.762	0.91	0.3	25.8	0.6	<1	13.2	<0.04	14.6	21.05	2.7	11.7	2.8	0.8	2.8	0.4	2.6	0.5
20160712 G26	1280	1280	very fine sandstone	2	Hb	Rock Pulp	0.2	18.9	8.35	69.1	20	19.5	17	735	4.88	6.3	1.3	4	438	0.17	0.28	0.11	134	6.14	0.07	14.6	45	2.05	307	0.49	8.81	3.181	1.12	0.5	46.4	1	<1	17.7	0.1	20.5	31.47	4	16.8	3.9	1.1	3.8	0.6	3.7	0.7
20160712 G27	1350	1350	fine sandstone	2	Ha'	Rock Pulp	0.12	12.9	5.08	50.6	<20	13.8	12.6	624	3.54	5.6	0.9	2.8	370	0.09	0.19	0.04	105	7.38	0.053	11	30	1.52	235	0.357	6.98	2.704	0.9	0.4	27.4	0.7	<1	13.4	<0.04	15.7	23.21	3	12.6	2.9	0.9	2.9	0.4	2.8	0.5
20160712 G28	1400	1400	fine sandstone	2	Ha'	Rock Pulp	0.15	10.6	5.78	49.5	<20	12.9	11.7	665	3.2	4.8	1	3.1	374	0.13	0.18	<0.04	104	8.51	0.054	11.4	30	1.37	220	0.351	6.61	2.529	0.87	0.4	27.2	0.7	<1	13	<0.04	16.8	24.06	3.1	13.3	3	0.9	3.1	0.5	2.9	0.6
20160712 G29	1450	1450	fine sandstone	2	Ha'	Rock Pulp	0.13	15	7.96	57.3	20	15.3	14.2	619	3.84	5.2	1	3.1	350	0.11	0.14	0.04	105	5.05	0.054	10.7	33	1.72	225	0.366	7.28	2.786	0.88	0.4	29	0.7	<1	13.7	<0.04	15.5	22.64	2.9	12.5	2.9	0.9	2.9	0.4	2.8	0.6
20160712 G32	1600	1600	fine sandstone	2	Ha'	Rock Pulp	0.12	7.4	4.36	25	<20	6.7	6.4	874	1.58	4.6	0.7	1.7	341	0.06	0.59	<0.04	48	17.55	0.037	11	12	0.6	80	0.156	3.51	1.035	0.57	0.2	15.7	0.4	<1	6.4	0.09	11.3	19.43	2.3	9.4	1.9	0.6	2	0.3	1.8	0.4
20160712 G34	1650	1650	very fine sandstone	2	Ha'	Rock Pulp	0.22	22.6	11.93	77.8	<20	20.8	16.3	631	4.8	6.9	1.3	4.3	352	0.19	0.74	0.1	111	5.42	0.056	12.9	37	2	284	0.352	9.92	2.77	1.77	0.4	45.5	1	1	14.6	0.12	16.2	27.79	3.5	14.5	3.3	0.9	3.1	0.5	2.9	0.6
20160712 G35	1710	1710	fine sandstone	2	Hb	Rock Pulp	0.13	11	5.59	46.9	<20	12.3	11.6	574	3.11	2.2	1.1	3.3	350	0.11	0.27	<0.04	103	8.08	0.05	10.7	29	1.31	224	0.316	6.58	2.385	0.97	0.3	23.4	0.7	<1	12.1	<0.04	13.2	22.3	2.8	12.1	2.7	0.8	2.6	0.4	2.3	0.5
20160712 G36	1800	1800	fine sandstone	2	Hb	Rock Pulp	0.15	10.6	4.95	38.9	<20	11	10.4	918	2.88	3	0.9	2.6	335	0.09	0.33	<0.04	89	11.51	0.046	11	25	1.16	174	0.283	5.63	1.91	0.78	0.3	21.6	0.6	<1	10.6	0.06	14.7	22.07	2.8	12.1	2.7	0.8	2.7	0.4	2.4	0.5
20160712 G37	1810	1810	fine sandstone	2	Hb	Rock Pulp	0.14	12.8	5.46	52.8	<20	14.1	12.8	549	3.57	2.9	1	2.8	345	0.1	0.33	<0.04	101	7.06	0.051	10.4	30	1.47	209	0.323	6.86	2.395	0.92	0.4	24.9	0.7	<1	12.5	<0.04	13.5	21.64	2.7	11.6	2.6	0.8	2.6	0.4	2.4	0.5
20160712 G38	1840	1840	very fine sandstone	2	Hb	Rock Pulp	0.17	15.1	6.28	56.9	70	15.5	13.6	566	3.87	3.2	1.1	3.3	334	0.11	0.27	0.04	105	6.56	0.058	11.6	33	1.65	214	0.337	7.18	2.546	0.97	0.4	28.5	0.7	<1	13.7	<0.04	14.3	24.1	3.1	12.8	2.9	0.8	2.8	0.4	2.6	0.5
20160712 G39	1870	1870	siltstone	2	Hb	Rock Pulp	0.14	16.3	6.3	58.3	<20	15.5	13.4	555	3.88	3.5	1	2.8	332	0.1	0.26	0.04	101	6.14	0.053	11.2	33	1.69	222	0.322	7.22	2.571	0.96	0.4	26.9	0.7	<1	12.9	<0.04	14	23.14	2.9	12.3	2.8	0.8	2.7	0.4	2.6	0.5
20160712 G40	1940	1940	siltstone	2	Hb	Rock Pulp	0.15	24.1	7.53	80.2	<20	22.1	16.5	634	5.01	7.3	1.3	3.9	289	0.13	0.48	0.12	122	4.59	0.075	13.7	43	2.17	248	0.381	8.09	2.383	1.28	0.5	45.7	1	1	16.1	0.24	17.1	28.85	3.7	15.3	3.4	0.9	3.4	0.5	3.1	0.6
20160712 G41	1980	1980	very fine sandstone	2	Hb	Rock Pulp	0.12	12.6	5.35	48.3	<20	12.3	11.6	575	3.03	2.1	0.8	2.2	329	0.1	0.14	<0.04	91	7.28	0.048	9.5	24	1.32	220	0.27	6.72	2.773	1.11	0.3	21.3	0.6	<1	10.6	<0.04	12.8	19.76	2.6	10.9	2.4	0.7	2.5	0.4	2.3	0.5
20160712 G42	2040	2040	fine sandstone	2	Hb	Rock Pulp	0.16	11.9	6.85	42.4	<20	11.3	10.5	883	2.81	5.5	1	2.7	356	0.08	0.25	<0.04	92	13.08	0.057	11.5	24	1.04	215	0.3	5.6	2.036	0.89	0.4	23	0.6	<1	10.6	0.07	16.6	23.5	3	13.1	2.9	1	3	0.4	2.7	0.5
20160712 G43	2100	2100	very fine sandstone	2	Hb	Rock Pulp	0.08	13.8	5.13	52.7	<20	13.9	12.3	504	3.35	2.5	0.8	2.2	285	0.08	0.15	<0.04	93	5.97	0.047	9.3	27	1.43	179	0.262	6.93	2.785	1.05	0.3	20.8	0.6	<1	11.3	<0.04	11.5	18.69	2.4	10.3	2.3	0.7	2.2	0.3	2.1	0.4
20160712 G44	2150	2150	fine sandstone	2	Hb	Rock Pulp	0.12	17.5	7	60.1	<20	15.3	14	555	3.61	4	0.9	2.2	337	0.1	0.2	0.04	99	6.35	0.051	10.4	27	1.57	228	0.302	7.24	2.868	1.15	0.4	24	0.6	<1	12	<0.04	12.8	20.94	2.7	11.2	2.5	0.7	2.5	0.4	2.3	0.5
20160712 G45	2200	2200	very fine sandstone	2	Hb	Rock Pulp	0.2	17.5	6.09	60.5	<20	15.5	11.4	503	3.63	4.5	1.2	3.4	222	0.11	0.63	0.1	88	4.42	0.062	12.9	27	1.5	190	0.301	5.98	1.822	1.02	0.5	38.6	0.8	<1	11	0.19	14.4	26.95	3.4	14.2	3.1	0.8	2.9	0.4	2.6	0.5
20160712 G46	2270	2270	very fine sandstone	2	Hb	Rock Pulp	0.14	10.8	4.98	37.3	<20	10.7	9.9	1187	2.65	3	1	3	344	0.08	0.18	<0.04	94	14.62	0.057	12.9	26	0.99	170	0.3	5.35	1.976	0.74	0.4	22.3	0.6	<1	12	0.05	17.4	26.41	3.4	14.4	3.2	0.9	3.2	0.5	3	0.6
20160712 G47	2320	2320	very fine sandstone	2	Hb	Rock Pulp	0.12	15.8	6.14	55.5	<20	15.2	12.9	562	3.79	3.4	1	2.7	350	0.11	0.21	0.05	102	7.38	0.06	12	29	1.55	237	0.343	7.03	2.375	1.01	0.5	29	0.7	<1	13.3	0.04	14.3	24.34	3.1	13	2.9	0.8	2.8	0.4	2.6	0.5
20160713 G1	50	3750	very fine sandstone	3	Hd	Rock Pulp	0.18	16.9	5.24	55.4	<20	14.1	10.8	975	3.18	1.7	1.7	4.1	368	0.2	0.32	0.07	104	13.6	0.082	17.3	30	1.28	213	0.384	6.32	2.171	0.97	0.7	43.7	0.9	<1	12.8	<0.04	21.7	33.74	4.4	18.2	4	1	3.9	0.6	3.6	0.7
20160713 G2	130	3830	very fine sandstone	3	Hd	Rock Pulp	0.22	16.9	5.65	63.8	<20	16	13.8	642	4.11	0.8	1.6	5	388	0.1	0.29	0.06	132	7.48	0.088	16.9	35	1.79	265	0.474	7.35	2.953	1.02	0.6	41.6	0.9	<1	15.5	<0.04	20.6	33.44	4.4	18.1	4.1	1	4	0.6	3.7	0.8
20160713 G3	180	3880	fine sandstone	3	Hc	Rock Pulp	0.22	21	9.21	68.2	26	17.9	14.4	664	3.79	5.2	1.6	4	372	0.24	0.52	0.13	122	8.34	0.072	14.7	30	1.66	288	0.405	7.49	2.435	1.24	0.6	48.3	1	<1	13.2	0.1	18.2	29.46	3.7	15.5	3.4	0.9	3.3	0.5	3.1	0.6
20160713 G5A	230	3930	very fine sandstone	3	Hc	Rock Pulp	0.21	18.8	7.56	73.5	32	18.2	15.3	653	4.18	4	1.7	4.3	348	0.23	0.47	0.12	117	8.72	0.079	15.2	35	1.71	254	0.405	7.22	2.161	1.2	0.6	48.8	1	<1	13.5	0.21	19	30.78	3.9	16.4	3.6	0.9	3.5	0.5	3.2	0.6
20160713 G5B	290	3990	very fine sandstone	3	Hc	Rock Pulp	0.25	33.1	13.48	81.4	44	20.3	17.5	672	4.13	8.8	1.9	4.2	331	0.3	0.44	0.19	128	8.39	0.071	14.9	35	1.73	267	0.415	7.55	2.174	1.51	0.5	62.6	1.1	<1	14.2	0.17	20.5	29.81	3.8	16.1	3.6	0.9	3.5	0.5	3.3	0.7
20160713 G7	400	4100	very fine sandstone	3	Hd	Rock Pulp	0.23	26	8.11	78.6	40	19.9	16.3	689	4.34	4.7	1.6	4.2	340	0.22	0.49	0.14	123	8.09	0.078	16.1	36	1.75	262	0.428	7.44	2.186	1.33	0.6	53.6	1.1	<1	14.4	0.18	20.5	32.55	4.1	17	3.7	1	3.7	0.6	3.4	0.7
20160713 G8	460	4160	very fine sandstone	3	Hd	Rock Pulp	0.19	22.2	7.52	60.2	27	15.7	13.5	881	3.26	4.2	1.4	3.5	345	0.2	0.43	0.12	96	12.91	0.073	16.5	29	1.37	219	0.356	6.28	1.879	1.07	0.6	41.7	0.9	<1	12.1	0.12	22.5	31.98	4.1	17.2	3.8	1	3.8	0.6	3.6	0.7
20160713 G9	530	4230	very fine sandstone	3	Hd	Rock Pulp	0.22	22.2	6.98	73.7	28	18.6	15.9	767	4.45	4.9	1.7	4.2	353	0.2	0.37	0.13	128	8.64	0.082	17.1	34	1.79	253	0.426	7.33	2.123	1.19	0.6	53.1	1	<1	14.3	0.06	21.9	33.53	4.3	18.2	4	1	3.9	0.6	3.7	0.7
20160713 G10	580	4280	very fine sandstone	3	Hd	Rock Pulp	0.21	15.7	5.48	47.3	26	12.7	10.9	1196	2.72	1.7	1.3	3.2	376	0.18	0.33	0.09	94	16.57	0.07	17.9	26	1.05	186	0.337	5.71	1.835	0.85	0.6	36.1	0.8	<1	11.4	0.07	22.7	32.75	4.3	18	3.8	1	3.8	0.6	3.5	0.7
20160713 G11	640	4340	very fine sandstone	3	Hd	Rock Pulp	0.22	18.6	7.66	63.2	35	16.4	13.3	697	3.58	3	1.7	4.1	357	0.19	0.33	0.1	126	9.64	0.078	16	33	1.43	238	0.418	6.85	2.161	1.09	0.7	44.1	0.9	<1	13.8	0.06	19.7	30.89	4	16.9	3.7	1	3.6	0.5	3.3	0.7
20160713 G13	760	4460	very fine sandstone	3	Hd	Rock Pulp	0.24	25.2	11.86	85.8	37	20.3	16	642	4.65	5.1	1.7	4.1	342	0.22	0.65	0.13	127	7.76	0.083	15.6	35	1.92	255	0.415	7.47	2.26	1.33	0.6	51.3	1	<1	14.4	0.19	19.2	30.95	4	16.3	3.7	1	3.6	0.5	3.3	0.7
20160713 G14	830	4530	very fine sandstone	3	Hd	Rock Pulp	0.2	20.3	5.67	74.2	36	19.1	13.7	696	4.06	3.7	1.7	4.2	350	0.22	0.48	0.1	123	8.84	0.082	16.7	36	1.61	259	0.407	7.4	2.311	1.3	0.7	51.1	1	<1	14.5	0.04	21.3	32.2	4.2	17.2	3.8	1	3.7	0.6	3.5	0.7
20160713 G15	880	4580	very fine sandstone	3	Hd	Rock Pulp	0.2	22.4	7.35	79.5	33	18.5	14.8	684	3.87	5.3	1.8	4.3	356	0.26	0.43	0.13	126	9.66	0.078	17.4	34	1.5	262	0.413	7.27	2.159	1.3	0.8	52	1	<1	14.1	0.06	21.3	33.83	4.3	17.8	3.9	1	3.9	0.6	3.6	0.7
20160713 G17	1030	4730	very fine sandstone	3	Hd	Rock Pulp	0.27	22	12.9	86.4	45	21.2	17.7	606	4.5	6.1	1.8	4.6	346	0.26	0.78	0.15	132	7.21	0.082	15.8	38	1.79	271	0.448	7.42	2.259	1.31	0.5	58	1.2	<1	14.8	0.35	20.2	31.49	4.1	16.6	3.7	1	3.6	0.5	3.3	0.7
20160713 G18	1130	4830	very fine sandstone	3	Hd	Rock Pulp	0.21	19.3	6.12	74.4	40	19	14.9	654	4.3	3.8	1.7	4.7	351	0.19	0.45	0.1	125	8.63	0.083	16.4	36	1.76	251	0.441	7.2	2.159	1.13	0.7	48.7	1	<1	14.4	0.13	21	33.49	4.2	17.5	3.8	1	3.7	0.6	3.5	0.7
20160713 G19	1180	4880	very fine sandstone	3	Hd	Rock Pulp	0.19	19.8	8.44	74.5	33	18	14.4	674	3.58	5.7	1.7	4.3	354	0.23	0.49	0.13	106	10.65	0.074	16.3	30	1.46	249	0.387	6.75	2.062	1.25	0.6	50.2	1	<1	12.8	0.21	21.1	30.35	4	16.6	3.5	0.9	3.5	0.5	3.4	0.7
20160713 G20	1230	4930	very fine sandstone	3	Hd	Rock Pulp	0.21	20.1	5.93	69.7	24	16.9	13.1	702	3.6	5	1.6	3.8	354	0.24	0.45	0.11	105	11.03	0.077	16.5	31	1.47	243	0.382	6.74	2.079	1.16	0.6	45.7	0.9	<1	12.9	0.1	21.5	32.12	4.2	17.2	3.8	1	3.7	0.6	3.5	0.7
20160713 G21	1280	4980	very fine sandstone	3	Hd	Rock Pulp	0.18	22	7.91	66.7	32	17.7	14.1	691	3.58	5.2	1.7	4	371	0.23	0.43	0.12	110	11.28	0.077	16.4	31	1.45	247	0.391	6.87	2.082	1.25	0.5	49.5	1	<1	13.5	0.16	20.8	31.07	4	16.3	3.6	0.9	3.5	0.5	3.3	0.7
20160713 G23	40	9640	very fine sandstone	4	Hc	Rock Pulp	0.26	19.7	7.42	62.6	22	16.6	14.1	888	3.71	3.9	1.8	4.3	355	0.2	0.45	0.11	116	10.93	0.086	17.5	33	1.47	246	0.42	6.74	2.231	1.08	0.7	51.1	1	<1	14	0.15	21.4	33.87	4.4	18.4	4.1	1	3.9	0.6	3.5	0.7
20160713 G25	130	9730	siltstone	4	Hc	Rock Pulp	0.19	17.7	5.59	46.7	21	12.6	10.6	777	2.81	2.4	1.4	3.1	398	0.21	0.27	0.07	89	13.07	0.067	14.4	27	1.16	224	0.341	6.29	2.144	0.96	0.6	36.8	0.8	<1	11.7	<0.04	19.9	28.39	3.7	15.4	3.4	0.9	3.4	0.5	3.1	0.6
20160713 G27	250	9850	very fine sandstone	4	Hc	Rock Pulp	0.17	16.7	7.93	62.4	28	18.2	15.3	692	4.42	3.7	1.4	4.2	411	0.18	0.25	0.1	132	6	0.073	15	44	1.86	305	0.467	7.71	2.959	1.01	0.4	44	1	<1	18.1	0.08	20.3	30.46	3.9	15.9	3.6	1	3.6	0.6	3.5	0.7
20160713 G29	400	10000	very fine sandstone	4	Hc	Rock Pulp	0.31	21.4	7	62.6	26	17.7	14.2	826	3.74	5.4	1.5	3.8	369	0.16	0.44	0.12	104	9.74	0.079	15.4	31	1.61	251	0.391	7.13	2.251	1.18	0.5	46.3	1	<1	13.7	0.11	20.5	30.62	3.9	16.3	3.6	1	3.5	0.5	3.3	0.7
20160713 G31	480	10080	siltstone	4	Hc	Rock Pulp	0.19	18.5	5.54	49.9	23	14.5	11.5	1052	2.97	3.7	1.3	3.2	392	0.15	0.34	0.07	93	13.25	0.074	16.9	31	1.25	229	0.358	6.36	2.224	0.96	0.5	39.7	0.8	<1	12.6	0.06	22.6	33.13	4.3	17.2	3.7	1	3.8	0.7	3.5	0.7
20160713 G32	520	10120	siltstone	4	Hc	Rock Pulp	0.27	31.7	11.79	82.5	49	22.9	19.7	648	4.61	5	1.6	4.3	364	0.2	0.42	0.18	130	6.49	0.082	15.9	42	1.99	298	0.453	7.87	2.342	1.43	0.7	55.8	1.1	1	17.6	0.15	20.8	32.75	4.1	17.2	3.8	1	3.8	0.6	3.6	0.7
20160713 G35	680	10280	siltstone	4	Hc	Rock Pulp	0.23	22.8	7.38	66.2	34	18.6	14.4	745	3.84	5	1.5	3.7	383	0.2	0.34	0.12	111	10.41	0.076	15.3	41	1.48	240	0.383	7.16	2.164	1.27	0.6	52.9	1	<1	13.7	0.14	19.4	31.52	3.9	16.2	3.6	1	3.5	0.5	3.3	0.7
20160713 G37	800	10400	very fine sandstone	4	Hc	Rock Pulp	0.23	23.2	7.82	67.1	25	19.4	14.3	700	4.11	5.4	1.7	4.4	362	0.16	0.37	0.12	117	8.55	0.086	18.2	38	1.65	270	0.424	7.39	2.347	1.24	0.6	52.8	1	<1	14.7	0.13	21.1	36.01	4.6	18.8	4.1	1.1	4	0.6	3.7	0.8
20160713 G39	950	10550	siltstone	4	Hc	Rock Pulp	0.18	12.1	4.84	30.1	<20	8.8	8.2	3220	2.04	2.5	0.9	2.4	350	0.09	0.33	0.06	65	22.61	0.063	12.5	17	0.79	148	0.234	4.33	1.369	0.71	0.4	36.3	0.6	<1	8.3	0.09	14.8	23.53	2.9	12.2	2.6	0.7	2.6	0.4	2.3	0.5
20160713 G41	1050	10650	siltstone	4	Hc	Rock Pulp	0.19	20.4	6.58	53.1	24	15.4	12.3	982	3.34	4.6	1.5	3.9	378	0.15	0.49	0.12	101	12.83	0.079	18.2	34	1.31	218	0.383	6.43	1.983	1.06	0.6	47.8	1	<1	13.1	0.23	21.1	34.38	4.3	17.5	3.8	1	3.7	0.6	3.4	0.7
20160713 G42	1100	10700	very fine sandstone	4	Hc	Rock Pulp	0.19	14.4	6.08	65.5	<20	15.9	14.3	696	3.99	0.8	1.1	2.9	387	0.07	0.21	0.05	118	7.45	0.073	13.1	32	1.73	261	0.405	6.82	2.635	0.93	0.5	35.3	0.8	<1	13.2	<0.04	17.9	26.16	3.3	14.1	3.2	0.9	3.2	0.5	3	0.6
20160715 H1	0	13800	very fine sandstone	4	Hc	Rock Pulp	0.49	26.2	11.78	71.3	38	18.5	14.6	670	3.82	9.1	1.7	4.6	370	0.19	0.54	0.16	112	9.11	0.081	16.4	32	1.55	263	0.42	7.45	2.133	1.47	0.7	51.7	1.1	<1	15.3	<0.04	20.5	33.91	4.2	17.1	3.7	1	3.7	0.6	3.4	0.7
20160715 H2	100	13900	fine sandstone	4	Hc	Rock Pulp	0.31	28.5	8.97	75.1	29	20.7	16.7	627	4.27	9.8	1.4	3.7	344	0.2	0.39	0.14	113	7.9	0.069	13.8	32	1.77	260	0.381	7.39	2.016	1.45	0.5	47.6	1.1	<1	14.6	<0.04	19.4	28.03	3.6	14.7	3.3	0.9	3.2	0.5	3.1	0.6
20160715 H3	220	14020	very fine sandstone	4	Hc	Rock Pulp	0.38	23	6.49	70.2	30	19.2	17	671	3.72	7.2	1.7	4.2	374	0.31	0.49	0.12	107	9.75	0.075	15.5	29	1.58	246	0.39	7.11	2.002	1.33	0.6	49.2	1.1	<1	14.4	0.11	19.8	31.08	3.9	16.1	3.5	0.9	3.5	0.5	3.2	0.6
20160715 H4	340	14140	very fine sandstone	4	Hd	Rock Pulp	0.33	18	11.82	53.2	36	14.8	11.2	790	3.07	5.6	1.2	3.3	394	0.21	0.54	0.09	95	12.95	0.07	15.2	25	1.25	235	0.368	6.68	2.07	1.19	0.5	40.9	0.9	<1	13.5	<0.04	20.1	29.71	3.9	15.9	3.5	1	3.6	0.5	3.3	0.7
20160715 H5	460	14260	very fine sandstone	4	He	Rock Pulp	0.33	26.9	8.85	73.1	47	19.8	16.6	710	4.37	6.6	1.7	4.4	397	0.23	0.45	0.13	118	9.9	0.083	16.8	33	1.79	271	0.43	7.94	2.269	1.43	0.7	53.9	1.4	1	16.2	0.16	20.7	33.68	4.3	17.6	3.8	1	3.8	0.6	3.5	0.7
20160715 H6	550	14350	siltstone	4	He	Rock Pulp	0.36	32.5	9.37	90.5	33	23.2	19.8	688	5.02	6.9	1.7	4.2	362	0.26	0.46	0.16	120	7.77	0.078	15.8	35	2.18	269	0.434	8.11	2.143	1.48	0.6	52.4	1.2	<1	16.3	0.18	20.8	31.64	4.1	16.5	3.7	1	3.7	0.6	3.5	0.7
20160715 H7	650	14450	siltstone	4	He	Rock Pulp	0.29	29.7	11	101.2	33	26.9	21	865	5.6	6	1.8	5.1	333	0.22	0.45	0.16	137	1.52	0.109	21.3	45	1.98	323	0.487	9.25	2.635	1.62	0.7	56.4	1.3	1	18.6	<0.04	25.7	40.71	5.4	22.3	4.8	1.3	4.8	0.7	4.4	0.9
20160715 H8	770	14570	siltstone	4	He	Rock Pulp	0.86	27.6	7.12	84.8	27	24.2	20	609	4.92	4	2	4.8	338	0.32	0.48	0.1	132	6.75	0.089	16.8	37	2.1	264	0.461	8.04	2.093	1.32	0.6	50.6	1.2	1	17.1	0.13	21.1	34.05	4.4	17.6	3.9	1.1	3.9	0.6	3.6	0.7
20160715 H9	830	14630	siltstone	4	He	Rock Pulp	0.47	23.9	12.4	75.6	46	20.9	17.1	591	4.48	6	1.5	4.6	343	0.33	0.66	0.16	128	5.57	0.087	18.4	36	1.85	283	0.452	8.17	2.287	1.4	0.6	52.1	1.2	1	16.6	<0.04	24	34.25	4.5	18.5	4.1	1.1	4.1	0.6	3.7	0.7
20160715 H10	950	14750	siltstone	4	He	Rock Pulp	0.14	35.8	10.75	99.8	29	31.3	20	785	5.46	7.4	1.6	5.1	264	0.36	1.13	0.19	144	0.85	0.1	21.7	46	2.12	314	0.484	9.13	2.399	1.77	0.7	60	1.4	1	19.4	<0.04	28.8	40.29	5.9	23.9	5.6	1.4	5.4	0.9	5.4	1.1
20160715 H11	1040	14840	siltstone	4	He	Rock Pulp	0.14	29.1	9.01	94.1	57	26.5	16	606	5.44	29.6	1.6	4.8	172	0.34	1.6	0.13	133	0.43	0.112	20	43	1.72	202	0.452	8.75	2.623	1.47	2.7	54	1.3	1	18.1	<0.04	24.8	35.53	5	20.3	4.5	1	4.4	0.7	4	0.8
20160715 H14	1080	14880	siltstone	4	He	Rock Pulp	0.26	25.6	8.18	75	41	20.1	15.4	628	3.83	2.3	2	4.6	367	0.35	0.51	0.13	115	10.7	0.077	16.9	29	1.7	210	0.361	6.99	1.662	1.16	0.6	48.6	1.1	<1	14.2	0.05	20.6	33.28	4.2	17.1	3.8	0.9	3.7	0.6	3.5	0.7
20160715 H16	1120	14920	very fine sandstone	4	He	Rock Pulp	0.11	21.4	7.1	67.9	25	16.1	13.8	659	3.63	5.8	1.7	5.3	366	0.27	0.51	0.13	105	9.44	0.075	17.8	28	1.45	268	0.4	7.37	2.163	1.22	0.5	42.1	0.9	<1	13.3	<0.04	19.2	33.13	4.3	17.5	3.9	1.3	4.1	0.6	3.3	0.7
20160715 H17	1230	15030	siltstone	4	He	Rock Pulp	0.16	24	9.5	85.9	40	21.1	16.9	604	4.12	8.4	2	5.8	333	0.65	0.3	0.16	112	7.81	0.08	28.8	32	1.76	276	0.422	7.72	2.059	1.31	0.6	49.3	0.8	<1	14.4	<0.04	33.5	35.46	5.6	21.8	4.7	1.2	4.5	0.7	4.1	0.9
20160715 H19	1330	15130	siltstone	4	He	Rock Pulp	0.06	27.2	8.35	79	37	17.4	14.4	638	4.35	5.7	1.7	5.9	364	0.24	0.36	0.14	123	8.6	0.09	20.1	33	1.7	298	0.45	8.19	2.109	1.45	0.6	51.4	0.9	1	15.3	<0.04	21.6	36.33	4.7	20.6	4.5	1.2	4.5	0.7	3.7	0.8
20160715 H20	1430	15230	siltstone	4	He	Rock Pulp	0.06	27	8.69	85.2	37	21.7	16.6	610	4.64	4	1.7	6.1	315	0.23	0.5	0.11	120	7.18	0.052	25.4	34	1.85	283	0.376	8.12	2.083	1.41	0.2	46.4	<0.1	<1	15.4	<0.04	23.5	38.45	5.9	22.6	4.9	1.2	4.4	0.7	4	0.8
20160715 H21	1530	15330	siltstone	4	He	Rock Pulp	0.1	25.2	8.33	77.3	25	19.7	15	593	4.41	7.1	1.7	5.6	307	0.22	0.47	0.17	116	7.45	0.074	22.8	32	1.76	273	0.424	7.45	1.939	1.32	0.6	48.9	0.7	<1	14	<0.04	24.2	35.08	5.3	20.9	4.3	1.3	4.7	0.7	4.1	0.9
20160715 H22	1630	15430	siltstone	4	He	Rock Pulp	0.11	33.6	12.82	110.2	57	46.7	20.1	803	5.18	9.2	2.2	6.2	276	0.32	0.84	0.21	130	1.09	0.098	51.4	41	1.67	354	0.486	8.71	2.394	1.69	0.6	58.1	1	<1	17.1	<0.04	64.2	49.39	10.3	39.7	8.2	2.5	9.2	1.4	8.7	2
20160715 H23	1730	15530	siltstone	4	He	Rock Pulp	0.1	36.2	10.06	85.2	<20	20.7	17.5	716	4.49	8.7	1.8	6	305	0.13	0.6	0.16	130	1.31	0.11	22.2	40	1.3	363	0.499	8.72	2.773	1.56	0.9	52.7	2.8	1	15.9	<0.04	23.4	41	6	22.6	4.7	1.5	4.8	0.7	4.4	0.9
20160715 H24	1830	15630	very fine sandstone	4	He	Rock Pulp	0.48	29.2	8.24	88.5	49	19.5	18.2	699	4	7	2	4.4	333	0.43	0.3	0.18	103	11.65	0.067	16.7	27	1.65	222	0.363	6.46	1.631	1.15	0.5	44.7	0.6	<1	12.5	0.12	18.6	30.23	4.1	16.2	3.7	1.1	3.6	0.5	3.2	0.7
20160715 H25	1940	15740	very fine sandstone	4	He	Rock Pulp	0.25	46.4	12.09	94.9	<20	23.7	19.6	938	5.03	7.8	2.1	6.7	318	0.57	0.49	0.19	139	1.31	0.097	25.3	42	1.85	340	0.458	9.03	2.596	1.61	0.7	59.1	3.6	1	17.4	<0.04	28.3	45.83	5.9	24.5	5.7	1.4	5.1	0.8	4.8	1
20160715 H26	2090	15890	very fine sandstone	4	He	Rock Pulp	0.22	22.7	7.54	71.7	30	16.7	16.1	676	3.78	4.2	1.9	5.2	358	0.26	0.36	0.16	107	10.99	0.074	17.9	28	1.51	235	0.388	7.17	1.853	1.14	0.7	45.5	0.8	<1	12.7	0.2	18.5	33.42	4.3	18	3.5	1.2	3.7	0.5	3.3	0.7
20160715 H27	2200	16000	very fine sandstone	4	Hc	Rock Pulp	0.16	23	8.24	71.4	<20	17.2	14.5	719	3.51	6	1.7	4.6	376	0.26	0.49	0.14	95	12.54	0.07	17.6	27	1.46	227	0.368	6.61	1.837	1.07	0.6	41.9	0.7	<1	12.1	0.13	18.8	32.5	4	16.8	3.2	1	4.4	0.6	3.4	0.7
20160715 H29	2400	16200	siltstone	4	Hc	Rock Pulp	0.15	25.4	9.54	79.1	23	20.7	17	694	4.46	7.7	1.9	5.8	381	0.3	0.47	0.14	123	10.97	0.082	20.3	34	1.78	277	0.453	8.04	2.131	1.3	0.8	49.6	0.8	<1	15.1	<0.04	21.6	38.07	5	22.2	4.3	1.3	4.5	0.6	3.7	0.8
20160714 K	80	20080	siltstone	5	Hd	Rock Pulp	0.35	23.6	8.02	74.1	32	18.2	15.2	627	4.03	2.8	2.1	4.9	380	0.27	0.39	0.11	124	9.31	0.076	16.2	31	1.69	245	0.406	7.23	1.888	1.14	0.7	45	1.2	<1	15.3	0.05	20.5	32.61	4.2	17	3.8	1	3.6	0.6	3.5	0.7
20160714 L	180	20180	siltstone	5	Hd	Rock Pulp	0.15	31.7	9.29	90.8	31	22.6	14.5	561	4.74	7.2	1.6	4.8	312	0.19	0.41	0.16	129	5.26	0.081	18.4	38	2.01	288	0.432	8.22	1.988	1.51	0.7	50.9	1.3	1	16.6	<0.04	22.2	31.84	4.4	17.8	4	1	3.9	0.6	3.7	0.7
20160714 M	260	20260	very fine sandstone	5	Hd	Rock Pulp	0.19	27.5	8.74	78	37	19.1	15	661	3.9	7.7	1.7	3.9	362	0.27	0.55	0.13	113	9.12	0.076	15.6	29	1.69	255	0.381	7.26	1.899	1.25	0.7	43.3	1.1	<1	14.5	0.07	20.1	30.42	4	16.3	3.6	1	3.6	0.5	3.3	0.7
20160714 O	460	20460	very fine sandstone	5	Hd	Rock Pulp	0.24	14.2	3.49	45.1	<20	11.8	10.4	1507	2.77	2.3	1.1	2.7	420	0.11	0.26	<0.04	81	18.59	0.063	12.5	20	1.07	176	0.3	5.38	1.732	0.68	0.4	23.9	0.7	<1	11	0.06	16.6	24.11	3.1	12.8	2.8	0.8	2.8	0.4	2.6	0.5
20160714 P	580	20580	siltstone	5	Hd	Rock Pulp	0.23	23.2	5.94	66.4	23	17	13.3	645	3.73	2.9	1.7	4.8	370	0.18	0.36	0.09	122	9.19	0.079	16.6	30	1.56	261	0.4	7.17	1.941	1.23	0.6	46.1	1.3	<1	15.3	0.07	20.4	33.28	4.2	17.4	3.8	1	3.8	0.6	3.5	0.7
20160714 Q	710	20710	siltstone	5	Hd	Rock Pulp	0.25	25.5	11.2	76.1	39	19.2	16.2	608	3.93	4.1	1.7	4.4	368	0.25	0.37	0.15	112	8.44	0.073	15.2	28	1.68	253	0.385	7.18	1.87	1.22	0.6	45.6	1.1	<1	14.6	0.13	19.5	30.52	3.9	16	3.5	0.9	3.5	0.5	3.3	0.6
20160714 A	10	20933	siltstone	5	Hd	Rock Pulp	0.32	36.7	10.59	101.6	56	25.6	19.9	589	4.98	5.7	1.7	4.5	362	0.33	0.42	0.16	131	6.84	0.086	15.4	40	2.31	377	0.441	8.59	2.11	1.51	0.8	52.8	1.3	1	17.3	0.12	21.5	30.72	4	16.4	3.7	1	3.6	0.6	3.5	0.7
20160714 B	130	21053	siltstone	5	Hd	Rock Pulp	0.26	23.5	7.17	82.2	41	20.3	17.2	603	4.81	3.2	1.5	3.9	393	0.22	0.37	0.1	123	7.63	0.077	14.8	32	2.21	270	0.398	7.84	2.173	1.01	0.6	36.9	1	<1	15.6	0.06	19.7	29.61	3.9	16.1	3.6	1	3.6	0.5	3.3	0.7
20160714 C	280	21203	siltstone	5	Hd	Rock Pulp	0.2	26.8	7.87	69.3	44	17.2	14.2	843	3.58	3.3	1.7	3.3	411	0.22	0.39	0.1	110	12.45	0.076	14.6	26	1.58	237	0.361	6.94	1.911	1.05	0.5	37.2	0.9	<1	13.9	0.06	20.8	28.96	3.8	15.7	3.6	1	3.5	0.5	3.3	0.7
20160714 D	470	21393	siltstone	5	Hd	Rock Pulp	0.19	38.5	12.48	109.9	<20	25.5	17.5	658	5.4	7.6	2.1	5.8	301	0.12	0.58	0.19	164	1.33	0.094	18.7	46	2.33	334	0.496	9.77	2.305	1.74	0.8	60.8	1.6	1	19.7	<0.04	23.1	41.38	4.8	19.3	4.3	1.1	4.1	0.7	4	0.8
20160714 F	690	21613	siltstone	5	Hd	Rock Pulp	0.24	30.4	11.5	90.9	82	21.8	15.5	587	4.31	2.3	1.9	4.7	345	0.29	0.37	0.18	128	8.8	0.075	16.4	34	1.94	248	0.391	7.58	1.748	1.36	0.7	52.5	1.3	1	15.4	0.05	20.9	32.45	4.2	16.8	3.7	1	3.6	0.6	3.4	0.7
20160714 I2	1080	22003	siltstone	5	Hd	Rock Pulp	0.29	30.6	10.73	95.1	60	22.5	15.8	626	4.81	3.1	1.9	4.9	351	0.22	0.4	0.17	134	7.9	0.079	17.9	35	2.16	255	0.424	7.49	1.887	1.35	0.7	52.2	1.3	1	16.5	0.11	21.7	35.58	4.5	18.3	4	1.1	3.9	0.6	3.7	0.7
20160714 G1	0	22073	siltstone	5	Hd	Rock Pulp	0.12	33.8	11.3	70	43	17.9	13.8	675	3.36	5.1	1.6	3.5	328	0.34	1.17	0.18	105	12.82	0.074	15.4	29	1.47	212	0.331	6.31	1.29	1.34	0.7	45.4	1	<1	13.5	<0.04	19.5	30.36	4	16.5	3.7	0.9	3.5	0.5	3.2	0.6
20160714 G4	110	22183	siltstone	5	He	Rock Pulp	0.16	24.1	5.56	64.9	40	16.7	14.3	695	3.63	2.7	1.2	3.1	373	0.21	0.78	0.08	102	12.21	0.071	14.6	24	1.47	173	0.347	6.46	1.684	0.97	0.6	35.3	0.9	<1	13.3	<0.04	18.7	28.54	3.8	15.2	3.4	1	3.3	0.5	3.1	0.6
20160714 G5	160	22233	siltstone	5	He	Rock Pulp	0.26	27.3	9.89	76.7	41	18.7	16.4	601	3.97	6.1	1.7	4.3	365	0.27	0.48	0.16	123	7.7	0.074	15.4	31	1.72	292	0.397	7.46	2.014	1.22	0.6	46.2	1.1	<1	15.2	0.1	20.1	30.9	4	16.5	3.7	1	3.6	0.6	3.4	0.7
20160714 G8	330	22403	siltstone	5	He	Rock Pulp	0.15	33	12.45	77.1	47	20.4	16.4	625	4.26	9.5	1.8	3.9	281	0.42	0.69	0.17	114	9.37	0.189	21.1	30	1.77	220	0.344	6.97	1.38	1.27	0.7	46.3	1.1	<1	14.1	<0.04	30.3	41.72	6.2	27.8	6.7	1.4	6.9	1	5.3	1
20160714 G12	550	22623	siltstone	5	He	Rock Pulp	0.11	30.9	10.23	75.2	47	19	13	549	3.56	7.9	1.7	4.4	279	0.33	0.62	0.22	114	10.02	0.075	16	32	1.53	236	0.355	6.77	1.485	1.46	0.7	51.2	1.2	<1	14.3	<0.04	19.3	29.61	4	16.3	3.6	0.8	3.4	0.5	3	0.6
20160714 G16	750	22823	siltstone	5	He	Rock Pulp	0.12	34.6	9.33	91.8	37	21.2	15.1	568	4.72	6.2	1.8	4.7	317	0.2	0.36	0.2	130	8.9	0.078	15.5	35	1.98	257	0.386	7.78	1.598	1.38	0.7	54.1	1.3	<1	15.7	<0.04	19.6	30.63	4	16.4	3.6	0.9	3.5	0.5	3.4	0.7
20160714 G20	900	22973	siltstone	5	He	Rock Pulp	0.13	26.6	9.9	84.1	70	20.2	12	545	4.38	5.9	1.8	5.3	275	0.33	0.8	0.18	118	9.88	0.071	15.9	32	1.8	246	0.358	7.27	1.343	1.42	0.9	57.5	1.3	1	14.3	<0.04	17.6	30.89	4	15.9	3.4	0.9	3.1	0.5	3	0.6
20160714 G24	1130	23203	siltstone	5	He	Rock Pulp	0.13	15.6	5.26	51.7	32	12.4	11.1	733	3.12	4	1	2.4	452	0.23	0.5	0.05	89	15.66	0.065	12.9	21	1.28	136	0.308	6.1	1.857	0.59	0.5	23.5	0.8	<1	12	<0.04	16.9	24.85	3.2	13.5	2.9	1	3	0.5	2.8	0.6
20160714 G28	1330	23403	siltstone	5	He	Rock Pulp	0.13	30.9	8.06	77.1	33	19.6	14.5	635	3.93	6	1.5	3.8	269	0.23	0.75	0.17	118	11.24	0.081	14.6	31	1.58	258	0.367	6.93	1.348	1.4	0.8	47.6	1.1	<1	14.5	<0.04	18.9	28.03	3.8	15.6	3.5	0.8	3.4	0.5	3.1	0.6
20160714 G36	1760	23833	siltstone	5	He	Rock Pulp	0.08	30.3	8.44	87.2	56	21.3	14.1	572	4.08	6.1	1.6	4.8	317	0.23	0.62	0.18	120	10.71	0.074	14.3	31	1.74	294	0.357	7.37	1.317	1.52	0.8	58.1	1.3	1	14.4	<0.04	19	28.41	3.7	15.1	3.3	0.9	3.2	0.5	3.1	0.6
20160714 G37	1810	23883	siltstone	5	He	Rock Pulp	0.11	23.9	9.24	66.3	54	16.9	13	678	3.54	3.6	1.5	4.5	399	0.22	0.65	0.16	105	13.71	0.078	18.3	29	1.62	270	0.367	6.51	1.439	1.14	0.7	44.4	1.1	<1	13.9	<0.04	21.2	35.31	4.6	18.7	4.1	1.2	3.9	0.6	3.6	0.7
[truncated: 17 more columns]
