# Supplementary material for: Palaeoecology of the Hiraiso Formation (Miyagi Prefecture, Japan) and implications for the recovery following the end-Permian mass extinction
Source: PeerJ. 2022 Dec 19;10:e14357. doi: 10.7717/peerj.14357 (PMC9774009; doi:10.7717/peerj.14357)
Supplement: Supplemental Information 7 — Dataset containing the Mo/Al (ppm/wt%) U/Al (ppm/wt%) V/Al (ppm/wt%) Th/U and V/Cr ratios. [file peerj-10-14357-s007.csv]

Sample	log (cm)	log cumulative (cm)	lithlogy	section	facies	Al (wt%)	Mo (ppm)	Mo/Al (ppm/wt%)	U (ppm)	U/Al (ppm/wt%)	V (ppm)	V/Al (ppm/wt%)	Th (ppm)	Cr (ppm)	Th/U	V/Cr
20160712 G1	10	10	siltstone	2	Hb	7.91	0.16	0.02	1.1	0.14	126	15.93	3.6	41	3.27	3.07
20160712 G2A	80	80	very fine sandstone	2	Hb	6.86	0.17	0.02	1	0.15	99	14.43	2.6	26	2.60	3.81
20160712 G2B	80	80	very fine sandstone	2	Hb	7.01	0.15	0.02	1.2	0.17	105	14.98	3.2	31	2.67	3.39
20160712 G3	110	110	fine sandstone	2	Hb	7.45	0.18	0.02	1.4	0.19	120	16.11	3.9	39	2.79	3.08
20160712 G4	160	160	fine sandstone	2	Hb	7.79	0.18	0.02	1.2	0.15	133	17.07	3.4	46	2.83	2.89
20160712 G5	200	200	very fine sandstone	2	Hb	8.11	0.2	0.02	1.4	0.17	137	16.89	3.9	47	2.79	2.91
20160712 G6	260	260	fine sandstone	2	Hb	6.27	0.24	0.04	1.2	0.19	99	15.79	3.3	29	2.75	3.41
20160712 G8	330	330	fine sandstone	2	Hb	7.7	0.25	0.03	1.4	0.18	117	15.19	4	40	2.86	2.93
20160712 G9	380	380	very fine sandstone	2	Ha	5.91	0.2	0.03	1.2	0.20	95	16.07	3.4	25	2.83	3.80
20160712 G10	450	450	siltstone	2	Ha	8.31	0.19	0.02	1.3	0.16	118	14.20	4.2	43	3.23	2.74
20160712 G11	500	500	fine sandstone	2	Ha	6.78	0.14	0.02	1	0.15	96	14.16	3	27	3.00	3.56
20160712 G13	600	600	very fine sandstone	2	Hb	6.57	0.12	0.02	1	0.15	96	14.61	3	25	3.00	3.84
20160712 G14	650	650	fine sandstone	2	Hb	6.94	0.14	0.02	1.1	0.16	114	16.43	3.2	34	2.91	3.35
20160712 G15	700	700	fine sandstone	2	Hb	6.96	0.13	0.02	1.1	0.16	101	14.51	3.1	31	2.82	3.26
20160712 G17	800	800	very fine sandstone	2	Hb	6.71	0.14	0.02	0.9	0.13	98	14.61	2.5	26	2.78	3.77
20160712 G18	870	870	fine sandstone	2	Ha	7.18	0.13	0.02	0.9	0.13	108	15.04	2.6	38	2.89	2.84
20160712 G19	910	910	fine sandstone	2	Ha	7.5	0.13	0.02	0.9	0.12	118	15.73	2.5	35	2.78	3.37
20160712 G20	960	960	very fine sandstone	2	Ha	7.56	0.11	0.01	0.8	0.11	109	14.42	2.4	33	3.00	3.30
20160712 G21	1030	1030	fine sandstone	2	Ha	8.18	0.12	0.01	1	0.12	113	13.81	2.9	37	2.90	3.05
20160712 G22	1080	1080	very fine sandstone	2	Ha	8.13	0.14	0.02	1.2	0.15	127	15.62	3.7	42	3.08	3.02
20160712 G23	1110	1110	very fine sandstone	2	Ha	6.82	0.12	0.02	0.8	0.12	92	13.49	2.1	26	2.63	3.54
20160712 G24	1180	1180	very fine sandstone	2	Ha	7.63	0.1	0.01	0.8	0.10	103	13.50	2.5	32	3.13	3.22
20160712 G25	1230	1230	very fine sandstone	2	Hb	6.95	0.11	0.02	0.9	0.13	100	14.39	2.4	27	2.67	3.70
20160712 G26	1280	1280	very fine sandstone	2	Hb	8.81	0.2	0.02	1.3	0.15	134	15.21	4	45	3.08	2.98
20160712 G27	1350	1350	fine sandstone	2	Ha'	6.98	0.12	0.02	0.9	0.13	105	15.04	2.8	30	3.11	3.50
20160712 G28	1400	1400	fine sandstone	2	Ha'	6.61	0.15	0.02	1	0.15	104	15.73	3.1	30	3.10	3.47
20160712 G29	1450	1450	fine sandstone	2	Ha'	7.28	0.13	0.02	1	0.14	105	14.42	3.1	33	3.10	3.18
20160712 G32	1600	1600	fine sandstone	2	Ha'	3.51	0.12	0.03	0.7	0.20	48	13.68	1.7	12	2.43	4.00
20160712 G34	1650	1650	very fine sandstone	2	Ha'	9.92	0.22	0.02	1.3	0.13	111	11.19	4.3	37	3.31	3.00
20160712 G35	1710	1710	fine sandstone	2	Hb	6.58	0.13	0.02	1.1	0.17	103	15.65	3.3	29	3.00	3.55
20160712 G36	1800	1800	fine sandstone	2	Hb	5.63	0.15	0.03	0.9	0.16	89	15.81	2.6	25	2.89	3.56
20160712 G37	1810	1810	fine sandstone	2	Hb	6.86	0.14	0.02	1	0.15	101	14.72	2.8	30	2.80	3.37
20160712 G38	1840	1840	very fine sandstone	2	Hb	7.18	0.17	0.02	1.1	0.15	105	14.62	3.3	33	3.00	3.18
20160712 G39	1870	1870	siltstone	2	Hb	7.22	0.14	0.02	1	0.14	101	13.99	2.8	33	2.80	3.06
20160712 G40	1940	1940	siltstone	2	Hb	8.09	0.15	0.02	1.3	0.16	122	15.08	3.9	43	3.00	2.84
20160712 G41	1980	1980	very fine sandstone	2	Hb	6.72	0.12	0.02	0.8	0.12	91	13.54	2.2	24	2.75	3.79
20160712 G42	2040	2040	fine sandstone	2	Hb	5.6	0.16	0.03	1	0.18	92	16.43	2.7	24	2.70	3.83
20160712 G43	2100	2100	very fine sandstone	2	Hb	6.93	0.08	0.01	0.8	0.12	93	13.42	2.2	27	2.75	3.44
20160712 G44	2150	2150	fine sandstone	2	Hb	7.24	0.12	0.02	0.9	0.12	99	13.67	2.2	27	2.44	3.67
20160712 G45	2200	2200	very fine sandstone	2	Hb	5.98	0.2	0.03	1.2	0.20	88	14.72	3.4	27	2.83	3.26
20160712 G46	2270	2270	very fine sandstone	2	Hb	5.35	0.14	0.03	1	0.19	94	17.57	3	26	3.00	3.62
20160712 G47	2320	2320	very fine sandstone	2	Hb	7.03	0.12	0.02	1	0.14	102	14.51	2.7	29	2.70	3.52
20160713 G1	50	3750	very fine sandstone	3	Hd	6.32	0.18	0.03	1.7	0.27	104	16.46	4.1	30	2.41	3.47
20160713 G2	130	3830	very fine sandstone	3	Hd	7.35	0.22	0.03	1.6	0.22	132	17.96	5	35	3.13	3.77
20160713 G3	180	3880	fine sandstone	3	Hc	7.49	0.22	0.03	1.6	0.21	122	16.29	4	30	2.50	4.07
20160713 G5A	230	3930	very fine sandstone	3	Hc	7.22	0.21	0.03	1.7	0.24	117	16.20	4.3	35	2.53	3.34
20160713 G5B	290	3990	very fine sandstone	3	Hc	7.55	0.25	0.03	1.9	0.25	128	16.95	4.2	35	2.21	3.66
20160713 G7	400	4100	very fine sandstone	3	Hd	7.44	0.23	0.03	1.6	0.22	123	16.53	4.2	36	2.63	3.42
20160713 G8	460	4160	very fine sandstone	3	Hd	6.28	0.19	0.03	1.4	0.22	96	15.29	3.5	29	2.50	3.31
20160713 G9	530	4230	very fine sandstone	3	Hd	7.33	0.22	0.03	1.7	0.23	128	17.46	4.2	34	2.47	3.76
20160713 G10	580	4280	very fine sandstone	3	Hd	5.71	0.21	0.04	1.3	0.23	94	16.46	3.2	26	2.46	3.62
20160713 G11	640	4340	very fine sandstone	3	Hd	6.85	0.22	0.03	1.7	0.25	126	18.39	4.1	33	2.41	3.82
20160713 G13	760	4460	very fine sandstone	3	Hd	7.47	0.24	0.03	1.7	0.23	127	17.00	4.1	35	2.41	3.63
20160713 G14	830	4530	very fine sandstone	3	Hd	7.4	0.2	0.03	1.7	0.23	123	16.62	4.2	36	2.47	3.42
20160713 G15	880	4580	very fine sandstone	3	Hd	7.27	0.2	0.03	1.8	0.25	126	17.33	4.3	34	2.39	3.71
20160713 G17	1030	4730	very fine sandstone	3	Hd	7.42	0.27	0.04	1.8	0.24	132	17.79	4.6	38	2.56	3.47
20160713 G18	1130	4830	very fine sandstone	3	Hd	7.2	0.21	0.03	1.7	0.24	125	17.36	4.7	36	2.76	3.47
20160713 G19	1180	4880	very fine sandstone	3	Hd	6.75	0.19	0.03	1.7	0.25	106	15.70	4.3	30	2.53	3.53
20160713 G20	1230	4930	very fine sandstone	3	Hd	6.74	0.21	0.03	1.6	0.24	105	15.58	3.8	31	2.38	3.39
20160713 G21	1280	4980	very fine sandstone	3	Hd	6.87	0.18	0.03	1.7	0.25	110	16.01	4	31	2.35	3.55
20160713 G23	40	9640	very fine sandstone	4	Hc	6.74	0.26	0.04	1.8	0.27	116	17.21	4.3	33	2.39	3.52
20160713 G25	130	9730	siltstone	4	Hc	6.29	0.19	0.03	1.4	0.22	89	14.15	3.1	27	2.21	3.30
20160713 G27	250	9850	very fine sandstone	4	Hc	7.71	0.17	0.02	1.4	0.18	132	17.12	4.2	44	3.00	3.00
20160713 G29	400	10000	very fine sandstone	4	Hc	7.13	0.31	0.04	1.5	0.21	104	14.59	3.8	31	2.53	3.35
20160713 G31	480	10080	siltstone	4	Hc	6.36	0.19	0.03	1.3	0.20	93	14.62	3.2	31	2.46	3.00
20160713 G32	520	10120	siltstone	4	Hc	7.87	0.27	0.03	1.6	0.20	130	16.52	4.3	42	2.69	3.10
20160713 G35	680	10280	siltstone	4	Hc	7.16	0.23	0.03	1.5	0.21	111	15.50	3.7	41	2.47	2.71
20160713 G37	800	10400	very fine sandstone	4	Hc	7.39	0.23	0.03	1.7	0.23	117	15.83	4.4	38	2.59	3.08
20160713 G39	950	10550	siltstone	4	Hc	4.33	0.18	0.04	0.9	0.21	65	15.01	2.4	17	2.67	3.82
20160713 G41	1050	10650	siltstone	4	Hc	6.43	0.19	0.03	1.5	0.23	101	15.71	3.9	34	2.60	2.97
20160713 G42	1100	10700	very fine sandstone	4	Hc	6.82	0.19	0.03	1.1	0.16	118	17.30	2.9	32	2.64	3.69
20160715 H1	0	13800	very fine sandstone	4	Hc	7.45	0.49	0.07	1.7	0.23	112	15.03	4.6	32	2.71	3.50
20160715 H2	100	13900	fine sandstone	4	Hc	7.39	0.31	0.04	1.4	0.19	113	15.29	3.7	32	2.64	3.53
20160715 H3	220	14020	very fine sandstone	4	Hc	7.11	0.38	0.05	1.7	0.24	107	15.05	4.2	29	2.47	3.69
20160715 H4	340	14140	very fine sandstone	4	Hd	6.68	0.33	0.05	1.2	0.18	95	14.22	3.3	25	2.75	3.80
20160715 H5	460	14260	very fine sandstone	4	He	7.94	0.33	0.04	1.7	0.21	118	14.86	4.4	33	2.59	3.58
20160715 H6	550	14350	siltstone	4	He	8.11	0.36	0.04	1.7	0.21	120	14.80	4.2	35	2.47	3.43
20160715 H7	650	14450	siltstone	4	He	9.25	0.29	0.03	1.8	0.19	137	14.81	5.1	45	2.83	3.04
20160715 H8	770	14570	siltstone	4	He	8.04	0.86	0.11	2	0.25	132	16.42	4.8	37	2.40	3.57
20160715 H9	830	14630	siltstone	4	He	8.17	0.47	0.06	1.5	0.18	128	15.67	4.6	36	3.07	3.56
20160715 H10	950	14750	siltstone	4	He	9.13	0.14	0.02	1.6	0.18	144	15.77	5.1	46	3.19	3.13
20160715 H11	1040	14840	siltstone	4	He	8.75	0.14	0.02	1.6	0.18	133	15.20	4.8	43	3.00	3.09
20160715 H14	1080	14880	siltstone	4	He	6.99	0.26	0.04	2	0.29	115	16.45	4.6	29	2.30	3.97
20160715 H16	1120	14920	very fine sandstone	4	He	7.37	0.11	0.01	1.7	0.23	105	14.25	5.3	28	3.12	3.75
20160715 H17	1230	15030	siltstone	4	He	7.72	0.16	0.02	2	0.26	112	14.51	5.8	32	2.90	3.50
20160715 H19	1330	15130	siltstone	4	He	8.19	0.06	0.01	1.7	0.21	123	15.02	5.9	33	3.47	3.73
20160715 H20	1430	15230	siltstone	4	He	8.12	0.06	0.01	1.7	0.21	120	14.78	6.1	34	3.59	3.53
20160715 H21	1530	15330	siltstone	4	He	7.45	0.1	0.01	1.7	0.23	116	15.57	5.6	32	3.29	3.63
20160715 H22	1630	15430	siltstone	4	He	8.71	0.11	0.01	2.2	0.25	130	14.93	6.2	41	2.82	3.17
20160715 H23	1730	15530	siltstone	4	He	8.72	0.1	0.01	1.8	0.21	130	14.91	6	40	3.33	3.25
20160715 H24	1830	15630	very fine sandstone	4	He	6.46	0.48	0.07	2	0.31	103	15.94	4.4	27	2.20	3.81
20160715 H25	1940	15740	very fine sandstone	4	He	9.03	0.25	0.03	2.1	0.23	139	15.39	6.7	42	3.19	3.31
20160715 H26	2090	15890	very fine sandstone	4	He	7.17	0.22	0.03	1.9	0.26	107	14.92	5.2	28	2.74	3.82
20160715 H27	2200	16000	very fine sandstone	4	Hc	6.61	0.16	0.02	1.7	0.26	95	14.37	4.6	27	2.71	3.52
20160715 H29	2400	16200	siltstone	4	Hc	8.04	0.15	0.02	1.9	0.24	123	15.30	5.8	34	3.05	3.62
20160714 K	80	20080	siltstone	5	Hd	7.23	0.35	0.05	2.1	0.29	124	17.15	4.9	31	2.33	4.00
20160714 L	180	20180	siltstone	5	Hd	8.22	0.15	0.02	1.6	0.19	129	15.69	4.8	38	3.00	3.39
20160714 M	260	20260	very fine sandstone	5	Hd	7.26	0.19	0.03	1.7	0.23	113	15.56	3.9	29	2.29	3.90
20160714 O	460	20460	very fine sandstone	5	Hd	5.38	0.24	0.04	1.1	0.20	81	15.06	2.7	20	2.45	4.05
20160714 P	580	20580	siltstone	5	Hd	7.17	0.23	0.03	1.7	0.24	122	17.02	4.8	30	2.82	4.07
20160714 Q	710	20710	siltstone	5	Hd	7.18	0.25	0.03	1.7	0.24	112	15.60	4.4	28	2.59	4.00
20160714 A	10	20933	siltstone	5	Hd	8.59	0.32	0.04	1.7	0.20	131	15.25	4.5	40	2.65	3.28
20160714 B	130	21053	siltstone	5	Hd	7.84	0.26	0.03	1.5	0.19	123	15.69	3.9	32	2.60	3.84
20160714 C	280	21203	siltstone	5	Hd	6.94	0.2	0.03	1.7	0.24	110	15.85	3.3	26	1.94	4.23
20160714 D	470	21393	siltstone	5	Hd	9.77	0.19	0.02	2.1	0.21	164	16.79	5.8	46	2.76	3.57
20160714 F	690	21613	siltstone	5	Hd	7.58	0.24	0.03	1.9	0.25	128	16.89	4.7	34	2.47	3.76
20160714 I2	1080	22003	siltstone	5	Hd	7.49	0.29	0.04	1.9	0.25	134	17.89	4.9	35	2.58	3.83
20160714 G1	0	22073	siltstone	5	Hd	6.31	0.12	0.02	1.6	0.25	105	16.64	3.5	29	2.19	3.62
20160714 G4	110	22183	siltstone	5	He	6.46	0.16	0.02	1.2	0.19	102	15.79	3.1	24	2.58	4.25
20160714 G5	160	22233	siltstone	5	He	7.46	0.26	0.03	1.7	0.23	123	16.49	4.3	31	2.53	3.97
20160714 G8	330	22403	siltstone	5	He	6.97	0.15	0.02	1.8	0.26	114	16.36	3.9	30	2.17	3.80
20160714 G12	550	22623	siltstone	5	He	6.77	0.11	0.02	1.7	0.25	114	16.84	4.4	32	2.59	3.56
20160714 G16	750	22823	siltstone	5	He	7.78	0.12	0.02	1.8	0.23	130	16.71	4.7	35	2.61	3.71
20160714 G20	900	22973	siltstone	5	He	7.27	0.13	0.02	1.8	0.25	118	16.23	5.3	32	2.94	3.69
20160714 G24	1130	23203	siltstone	5	He	6.1	0.13	0.02	1	0.16	89	14.59	2.4	21	2.40	4.24
20160714 G28	1330	23403	siltstone	5	He	6.93	0.13	0.02	1.5	0.22	118	17.03	3.8	31	2.53	3.81
20160714 G36	1760	23833	siltstone	5	He	7.37	0.08	0.01	1.6	0.22	120	16.28	4.8	31	3.00	3.87
20160714 G37	1810	23883	siltstone	5	He	6.51	0.11	0.02	1.5	0.23	105	16.13	4.5	29	3.00	3.62
